# Supplementary material for: Spatial distribution of Glossina morsitans (Diptera: Glossinidae) in Zambia: A vehicle-mounted sticky trap survey and Maxent species distribution model
Source: PLoS Negl Trop Dis. 2023 Jul 27;17(7):e0011512. doi: 10.1371/journal.pntd.0011512 (PMC10409263; doi:10.1371/journal.pntd.0011512)
Supplement: S4 Fig — (CSV) [file pntd.0011512.s004.csv]

Transect ID	Stop_Site_No	Tsetse_Belt	LONG	LAT	Elevation_m	Start_Date	End_Date	Attractants_used	Gmm_m	Gmm_f	Gmm_Total	Gp_m	Gp_f	Gp_Total	Total	Tsetse_Presence	Duration_min	AD_trap	AD_flyround
CHIN 1	0	Luangwa_Lunsemfwa_Eastern_Belt	29.9313	-14.49348	573	28/09/2021	28/09/2021	MEK, Octenol	2	2	4	0	0	0	4	Yes	10		0.4
CHIN 1	1	Luangwa_Lunsemfwa_Eastern_Belt	29.9244	-14.5017	603	28/09/2021	28/09/2021	MEK, Octenol	3	1	4	0	0	0	4	Yes	10		0.4
CHIN 1	2	Luangwa_Lunsemfwa_Eastern_Belt	29.91707	-14.50812	634	28/09/2021	28/09/2021	MEK, Octenol	4	4	8	0	0	0	8	Yes	10		0.8
CHIN 1	3	Luangwa_Lunsemfwa_Eastern_Belt	29.91298	-14.51646	668	28/09/2021	28/09/2021	MEK, Octenol	4	3	7	0	0	0	7	Yes	10		0.7
CHIN 1	4	Luangwa_Lunsemfwa_Eastern_Belt	29.94934	-14.46388	505	28/09/2021	28/09/2021	MEK, Octenol	0	1	1	0	0	0	1	Yes	10		0.1
CHIN 1	5	Luangwa_Lunsemfwa_Eastern_Belt	29.94431	-14.47196	514	28/09/2021	28/09/2021	MEK, Octenol	1	0	1	0	0	0	1	Yes	10		0.1
CHIN 1	6	Luangwa_Lunsemfwa_Eastern_Belt	29.93404	-14.4796	529	28/09/2021	28/09/2021	MEK, Octenol	1	1	2	0	0	0	2	Yes	10		0.2
CHIN 1	7	Luangwa_Lunsemfwa_Eastern_Belt	29.90403	-14.5273	744	28/09/2021	28/09/2021	MEK, Octenol	2	2	4	1	3	4	8	Yes	10		0.8
CHIN 1	8	Luangwa_Lunsemfwa_Eastern_Belt	29.90048	-14.53352	776	28/09/2021	28/09/2021	MEK, Octenol	1	0	1	1	0	1	2	Yes	10		0.2
CHIN 1	9	Luangwa_Lunsemfwa_Eastern_Belt	29.9032	-14.54207	777	28/09/2021	28/09/2021	MEK, Octenol	3	2	5	0	0	0	5	Yes	10		0.5
CHIN 1	10	Luangwa_Lunsemfwa_Eastern_Belt	29.90483	-14.55084	688	28/09/2021	28/09/2021	MEK, Octenol	4	4	8	0	0	0	8	Yes	10		0.8
CHIN 1	11	Luangwa_Lunsemfwa_Eastern_Belt	29.87147	-14.59855	526	28/09/2021	28/09/2021	MEK, Octenol	8	3	11	2	0	2	13	Yes	10		1.3
CHIN 1	12	Luangwa_Lunsemfwa_Eastern_Belt	29.87775	-14.6056	517	28/09/2021	28/09/2021	MEK, Octenol	8	3	11	2	0	2	13	Yes	10		1.3
CHIN 1	13	Luangwa_Lunsemfwa_Eastern_Belt	29.88506	-14.61154	505	28/09/2021	28/09/2021	MEK, Octenol	44	6	50	0	0	0	50	Yes	10		5
CHIN 1	14	Luangwa_Lunsemfwa_Eastern_Belt	29.89317	-14.6091	494	28/09/2021	28/09/2021	MEK, Octenol	15	7	22	0	0	0	22	Yes	10		2.2
CHIN 1	15	Luangwa_Lunsemfwa_Eastern_Belt	29.90087	-14.60549	511	28/09/2021	28/09/2021	MEK, Octenol	22	2	24	1	1	2	26	Yes	10		2.6
CHIN 1	16	Luangwa_Lunsemfwa_Eastern_Belt	29.90166	-14.54458	616	28/09/2021	28/09/2021	MEK, Octenol	7	6	13	0	0	0	13	Yes	10		1.3
CHIN 1	17	Luangwa_Lunsemfwa_Eastern_Belt	29.90853	-14.57585	577	28/09/2021	28/09/2021	MEK, Octenol	44	20	64	0	1	1	65	Yes	10		6.5
CHIN 1	18	Luangwa_Lunsemfwa_Eastern_Belt	29.90899	-14.58497	557	28/09/2021	28/09/2021	MEK, Octenol	5	2	7	0	0	0	7	Yes	10		0.7
CHIN 1	19	Luangwa_Lunsemfwa_Eastern_Belt	29.90596	-14.59428	529	28/09/2021	28/09/2021	MEK, Octenol	3	0	3	0	1	1	4	Yes	10		0.4
CHIN 1	20	Luangwa_Lunsemfwa_Eastern_Belt	29.9038	-14.59714	520	28/09/2021	28/09/2021	MEK, Octenol	0	1	1	0	0	0	1	Yes	10		0.1
CHIN 1	21	Luangwa_Lunsemfwa_Eastern_Belt	29.78824	-14.65425	496	28/09/2021	28/09/2021	MEK, Octenol	1	2	3	0	0	0	3	Yes	10		0.3
CHIN 1	22	Luangwa_Lunsemfwa_Eastern_Belt	29.77891	-14.65607	495	28/09/2021	28/09/2021	MEK, Octenol	1	0	1	0	0	0	1	Yes	10		0.1
CHIN 1	23	Luangwa_Lunsemfwa_Eastern_Belt	29.77012	-14.65876	483	28/09/2021	28/09/2021	MEK, Octenol	0	0	0	0	0	0	0	No	10		0
CHIN 1	24	Luangwa_Lunsemfwa_Eastern_Belt	29.76184	-14.66094	453	28/09/2021	28/09/2021	MEK, Octenol	0	0	0	0	0	0	0	No	10		0
CHIN 1	25	Luangwa_Lunsemfwa_Eastern_Belt	29.75386	-14.66302	439	28/09/2021	28/09/2021	MEK, Octenol	0	0	0	0	0	0	0	No	10		0
CHIN 1	26	Luangwa_Lunsemfwa_Eastern_Belt	29.76016	-14.67111	445	28/09/2021	28/09/2021	MEK, Octenol	0	0	0	0	1	1	1	Yes	10		0.1
CHIN 1	27	Luangwa_Lunsemfwa_Eastern_Belt	29.75347	-14.67664	463	28/09/2021	28/09/2021	MEK, Octenol	2	0	2	0	0	0	2	Yes	10		0.2
CHIN 1	28	Luangwa_Lunsemfwa_Eastern_Belt	29.74643	-14.68241	478	28/09/2021	28/09/2021	MEK, Octenol	0	0	0	0	0	0	0	No	10		0
CHIN 1	29	Luangwa_Lunsemfwa_Eastern_Belt	29.74047	-14.69073	466	28/09/2021	28/09/2021	MEK, Octenol	0	0	0	0	0	0	0	No	10		0
CHIN 1	30	Luangwa_Lunsemfwa_Eastern_Belt	29.85094	-14.60602	571	28/09/2021	28/09/2021	MEK, Octenol	1	4	5	0	3	3	8	Yes	10		0.8
CHIN 1	31	Luangwa_Lunsemfwa_Eastern_Belt	29.84272	-14.61012	513	28/09/2021	28/09/2021	MEK, Octenol	6	1	7	0	0	0	7	Yes	10		0.7
CHIN 1	32	Luangwa_Lunsemfwa_Eastern_Belt	29.83501	-14.61393	500	28/09/2021	28/09/2021	MEK, Octenol	9	4	13	1	0	1	14	Yes	10		1.4
CHIN 1	33	Luangwa_Lunsemfwa_Eastern_Belt	29.82566	-14.6168	494	28/09/2021	28/09/2021	MEK, Octenol	2	0	2	0	0	0	2	Yes	10		0.2
CHIN 1	34	Luangwa_Lunsemfwa_Eastern_Belt	29.81367	-14.62929	484	28/09/2021	28/09/2021	MEK, Octenol	3	6	9	1	0	1	10	Yes	10		1
CHIN 1	35	Luangwa_Lunsemfwa_Eastern_Belt	29.81066	-14.63891	474	28/09/2021	28/09/2021	MEK, Octenol	4	0	4	0	0	0	4	Yes	10		0.4
CHIN 1	36	Luangwa_Lunsemfwa_Eastern_Belt	29.80754	-14.64857	465	28/09/2021	28/09/2021	MEK, Octenol	2	1	3	0	1	1	4	Yes	10		0.4
CHIN 1	37	Luangwa_Lunsemfwa_Eastern_Belt	29.79962	-14.65421	464	28/09/2021	28/09/2021	MEK, Octenol	0	0	0	0	0	0	0	No	10		0
CHIN 1	38	Luangwa_Lunsemfwa_Eastern_Belt	29.97795	-14.42941	497	29/09/2021	29/09/2021	MEK, Octenol	0	0	0	0	0	0	0	No	10		0
CHIN 1	39	Luangwa_Lunsemfwa_Eastern_Belt	29.97558	-14.43803	485	29/09/2021	29/09/2021	MEK, Octenol	0	0	0	0	0	0	0	No	10		0
CHIN 1	40	Luangwa_Lunsemfwa_Eastern_Belt	29.96571	-14.43772	507	29/09/2021	29/09/2021	MEK, Octenol	0	0	0	0	0	0	0	No	10		0
CHIN 1	41	Luangwa_Lunsemfwa_Eastern_Belt	29.95751	-14.44248	518	29/09/2021	29/09/2021	MEK, Octenol	0	1	1	0	0	0	1	Yes	10		0.1
CHIN 1	42	Luangwa_Lunsemfwa_Eastern_Belt	29.95343	-14.45308	508	29/09/2021	29/09/2021	MEK, Octenol	1	0	1	0	0	0	1	Yes	10		0.1
CHIN 1	43	Luangwa_Lunsemfwa_Eastern_Belt	29.98203	-14.42552	495	29/09/2021	29/09/2021	MEK, Octenol	0	0	0	0	0	0	0	No	10		0
CHIN 1	44	Luangwa_Lunsemfwa_Eastern_Belt	29.98742	-14.43225	485	29/09/2021	29/09/2021	MEK, Octenol	0	0	0	0	0	0	0	No	10		0
CHIN 1	45	Luangwa_Lunsemfwa_Eastern_Belt	29.99368	-14.43981	468	29/09/2021	29/09/2021	MEK, Octenol	0	0	0	0	0	0	0	No	10		0
CHIN 1	46	Luangwa_Lunsemfwa_Eastern_Belt	30.00145	-14.44473	458	29/09/2021	29/09/2021	MEK, Octenol	0	0	0	0	0	0	0	No	10		0
CHIN 1	47	Luangwa_Lunsemfwa_Eastern_Belt	30.0097	-14.45025	454	29/09/2021	29/09/2021	MEK, Octenol	0	0	0	0	0	0	0	No	10		0
CHIN 1	48	Luangwa_Lunsemfwa_Eastern_Belt	29.99216	-14.41794	502	29/09/2021	29/09/2021	MEK, Octenol	0	0	0	0	0	0	0	No	10		0
CHIN 1	49	Luangwa_Lunsemfwa_Eastern_Belt	30.00142	-14.42021	492	29/09/2021	29/09/2021	MEK, Octenol	0	0	0	0	0	0	0	No	10		0
CHIN 1	50	Luangwa_Lunsemfwa_Eastern_Belt	30.01085	-14.41924	487	29/09/2021	29/09/2021	MEK, Octenol	0	0	0	0	0	0	0	No	10		0
CHIN 1	51	Luangwa_Lunsemfwa_Eastern_Belt	30.02001	-14.41932	476	29/09/2021	29/09/2021	MEK, Octenol	0	0	0	0	0	0	0	No	10		0
CHIN 1	52	Luangwa_Lunsemfwa_Eastern_Belt	30.0313	-14.41924	452	29/09/2021	29/09/2021	MEK, Octenol	0	0	0	0	0	0	0	No	10		0
CHIN 1	53	Luangwa_Lunsemfwa_Eastern_Belt	30.0409	-14.4237	440	29/09/2021	29/09/2021	MEK, Octenol	0	0	0	0	0	0	0	No	10		0
CHIN 1	54	Luangwa_Lunsemfwa_Eastern_Belt	29.99527	-14.39023	519	29/09/2021	29/09/2021	MEK, Octenol	0	0	0	0	0	0	0	No	10		0
CHIN 1	55	Luangwa_Lunsemfwa_Eastern_Belt	29.9922	-14.39898	517	29/09/2021	29/09/2021	MEK, Octenol	0	0	0	0	0	0	0	No	10		0
CHIN 1	56	Luangwa_Lunsemfwa_Eastern_Belt	29.98684	-14.40636	522	29/09/2021	29/09/2021	MEK, Octenol	0	0	0	0	0	0	0	No	10		0
CHIN 1	57	Luangwa_Lunsemfwa_Eastern_Belt	29.98297	-14.41513	515	29/09/2021	29/09/2021	MEK, Octenol	0	0	0	0	0	0	0	No	10		0
CHIN 1	58	Luangwa_Lunsemfwa_Eastern_Belt	29.97698	-14.41948	507	29/09/2021	29/09/2021	MEK, Octenol	0	0	0	0	0	0	0	No	10		0
CHIN 1	59	Luangwa_Lunsemfwa_Eastern_Belt	30.01713	-14.3519	522	29/09/2021	29/09/2021	MEK, Octenol	0	0	0	0	0	0	0	No	10		0
CHIN 1	60	Luangwa_Lunsemfwa_Eastern_Belt	30.01251	-14.35962	524	29/09/2021	29/09/2021	MEK, Octenol	0	0	0	0	0	0	0	No	10		0
CHIN 1	61	Luangwa_Lunsemfwa_Eastern_Belt	30.00898	-14.36802	525	29/09/2021	29/09/2021	MEK, Octenol	0	0	0	0	0	0	0	No	10		0
CHIN 1	62	Luangwa_Lunsemfwa_Eastern_Belt	30.00095	-14.37169	542	29/09/2021	29/09/2021	MEK, Octenol	0	0	0	0	0	0	0	No	10		0
CHIN 1	63	Luangwa_Lunsemfwa_Eastern_Belt	30.00068	-14.38063	524	29/09/2021	29/09/2021	MEK, Octenol	0	0	0	0	0	0	0	No	10		0
CHIN 1	64	Luangwa_Lunsemfwa_Eastern_Belt	29.99276	-14.37138	692	29/09/2021	29/09/2021	MEK, Octenol	0	0	0	0	0	0	0	No	10		0
CHIN 1	65	Luangwa_Lunsemfwa_Eastern_Belt	29.98376	-14.37286	786	29/09/2021	29/09/2021	MEK, Octenol	0	0	0	0	0	0	0	No	10		0
CHIN 1	66	Luangwa_Lunsemfwa_Eastern_Belt	29.97476	-14.37267	828	29/09/2021	29/09/2021	MEK, Octenol	0	0	0	0	0	0	0	No	10		0
CHIN 1	67	Luangwa_Lunsemfwa_Eastern_Belt	29.96601	-14.37275	932	29/09/2021	29/09/2021	MEK, Octenol	0	0	0	0	0	0	0	No	10		0
CHIN 1	68	Luangwa_Lunsemfwa_Eastern_Belt	29.95879	-14.37353	981	29/09/2021	29/09/2021	MEK, Octenol	0	0	0	0	0	0	0	No	10		0
CHIN 1	69	Luangwa_Lunsemfwa_Eastern_Belt	30.03071	-14.33441	509	29/09/2021	29/09/2021	MEK, Octenol	0	0	0	0	0	0	0	No	10		0
CHIN 1	70	Luangwa_Lunsemfwa_Eastern_Belt	30.03677	-14.32784	569	29/09/2021	29/09/2021	MEK, Octenol	0	0	0	0	0	0	0	No	10		0
CHIN 1	71	Luangwa_Lunsemfwa_Eastern_Belt	30.04364	-14.32153	523	29/09/2021	29/09/2021	MEK, Octenol	0	0	0	0	0	0	0	No	10		0
CHIN 1	72	Luangwa_Lunsemfwa_Eastern_Belt	30.04757	-14.31312	500	29/09/2021	29/09/2021	MEK, Octenol	0	0	0	0	0	0	0	No	10		0
CHIN 1	73	Luangwa_Lunsemfwa_Eastern_Belt	30.0525	-14.30781	499	29/09/2021	29/09/2021	MEK, Octenol	0	0	0	0	0	0	0	No	10		0
CHIN 1	74	Luangwa_Lunsemfwa_Eastern_Belt	30.03929	-14.33774	502	29/09/2021	29/09/2021	MEK, Octenol	0	0	0	0	0	0	0	No	10		0
CHIN 1	75	Luangwa_Lunsemfwa_Eastern_Belt	30.04748	-14.34189	487	29/09/2021	29/09/2021	MEK, Octenol	0	0	0	0	0	0	0	No	10		0
CHIN 1	76	Luangwa_Lunsemfwa_Eastern_Belt	30.0564	-14.34573	482	29/09/2021	29/09/2021	MEK, Octenol	0	0	0	0	0	0	0	No	10		0
CHIN 1	77	Luangwa_Lunsemfwa_Eastern_Belt	30.04455	-14.35003	461	29/09/2021	29/09/2021	MEK, Octenol	0	0	0	0	0	0	0	No	10		0
CHIN 1	78	Luangwa_Lunsemfwa_Eastern_Belt	30.07197	-14.35553	465	29/09/2021	29/09/2021	MEK, Octenol	0	0	0	0	0	0	0	No	10		0
CHIN 1	79	Luangwa_Lunsemfwa_Eastern_Belt	30.06468	-14.27384	537	29/09/2021	29/09/2021	MEK, Octenol	0	0	0	0	0	0	0	No	10		0
CHIN 1	80	Luangwa_Lunsemfwa_Eastern_Belt	30.06011	-14.28147	599	29/09/2021	29/09/2021	MEK, Octenol	0	0	0	0	0	0	0	No	10		0
CHIN 1	81	Luangwa_Lunsemfwa_Eastern_Belt	30.05708	-14.29001	508	29/09/2021	29/09/2021	MEK, Octenol	0	0	0	0	0	0	0	No	10		0
CHIN 1	82	Luangwa_Lunsemfwa_Eastern_Belt	30.05571	-14.29847	500	29/09/2021	29/09/2021	MEK, Octenol	0	0	0	0	0	0	0	No	10		0
CHIN 1	83	Luangwa_Lunsemfwa_Eastern_Belt	30.05357	-14.30602	507	29/09/2021	29/09/2021	MEK, Octenol	0	0	0	0	0	0	0	No	10		0
CHIN 1	84	Luangwa_Lunsemfwa_Eastern_Belt	30.09109	-14.35275	456	30/09/2021	30/09/2021	MEK, Octenol	0	0	0	0	0	0	0	No	10		0
CHIN 1	85	Luangwa_Lunsemfwa_Eastern_Belt	30.08693	-14.34455	476	30/09/2021	30/09/2021	MEK, Octenol	0	0	0	0	0	0	0	No	10		0
CHIN 1	86	Luangwa_Lunsemfwa_Eastern_Belt	30.08115	-14.33719	475	30/09/2021	30/09/2021	MEK, Octenol	0	0	0	0	0	0	0	No	10		0
CHIN 1	87	Luangwa_Lunsemfwa_Eastern_Belt	30.05889	-14.31055	504	30/09/2021	30/09/2021	MEK, Octenol	0	0	0	0	0	0	0	No	10		0
CHIN 1	88	Luangwa_Lunsemfwa_Eastern_Belt	30.06459	-14.31767	499	30/09/2021	30/09/2021	MEK, Octenol	0	0	0	0	0	0	0	No	10		0
CHIN 1	89	Luangwa_Lunsemfwa_Eastern_Belt	30.06982	-14.32512	481	30/09/2021	30/09/2021	MEK, Octenol	0	0	0	0	0	0	0	No	10		0
CHIN 1	90	Luangwa_Lunsemfwa_Eastern_Belt	30.07523	-14.33269	491	30/09/2021	30/09/2021	MEK, Octenol	0	0	0	0	0	0	0	No	10		0
CHIN 1	91	Luangwa_Lunsemfwa_Eastern_Belt	30.07755	-14.25849	560	30/09/2021	30/09/2021	MEK, Octenol	0	0	0	0	0	0	0	No	10		0
CHIN 1	92	Luangwa_Lunsemfwa_Eastern_Belt	30.08618	-14.25547	542	30/09/2021	30/09/2021	MEK, Octenol	0	0	0	0	0	0	0	No	10		0
CHIN 1	93	Luangwa_Lunsemfwa_Eastern_Belt	30.09442	-14.25194	529	30/09/2021	30/09/2021	MEK, Octenol	0	0	0	0	0	0	0	No	10		0
CHIN 1	94	Luangwa_Lunsemfwa_Eastern_Belt	30.10361	-14.2525	522	30/09/2021	30/09/2021	MEK, Octenol	0	0	0	0	0	0	0	No	10		0
CHIN 1	95	Luangwa_Lunsemfwa_Eastern_Belt	30.11036	-14.24983	526	30/09/2021	30/09/2021	MEK, Octenol	0	0	0	0	0	0	0	No	10		0
CHIN 1	96	Luangwa_Lunsemfwa_Eastern_Belt	30.14183	-14.25355	512	30/09/2021	30/09/2021	MEK, Octenol	0	0	0	0	0	0	0	No	10		0
CHIN 1	97	Luangwa_Lunsemfwa_Eastern_Belt	30.13504	-14.25933	506	30/09/2021	30/09/2021	MEK, Octenol	0	0	0	0	0	0	0	No	10		0
CHIN 1	98	Luangwa_Lunsemfwa_Eastern_Belt	30.12617	-14.26145	513	30/09/2021	30/09/2021	MEK, Octenol	0	0	0	0	0	0	0	No	10		0
CHIN 1	99	Luangwa_Lunsemfwa_Eastern_Belt	30.1187	-14.25723	518	30/09/2021	30/09/2021	MEK, Octenol	0	0	0	0	0	0	0	No	10		0
CHIN 1	100	Luangwa_Lunsemfwa_Eastern_Belt	30.1119	-14.25125	526	30/09/2021	30/09/2021	MEK, Octenol	0	0	0	0	0	0	0	No	10		0
CHIN 1	101	Luangwa_Lunsemfwa_Eastern_Belt	30.11208	-14.26177	518	30/09/2021	30/09/2021	MEK, Octenol	0	0	0	0	0	0	0	No	10		0
CHIN 1	102	Luangwa_Lunsemfwa_Eastern_Belt	30.1111	-14.27014	509	30/09/2021	30/09/2021	MEK, Octenol	0	0	0	0	0	0	0	No	10		0
CHIN 1	103	Luangwa_Lunsemfwa_Eastern_Belt	30.11548	-14.2786	512	30/09/2021	30/09/2021	MEK, Octenol	0	0	0	0	0	0	0	No	10		0
CHIN 1	104	Luangwa_Lunsemfwa_Eastern_Belt	30.11996	-14.28727	508	30/09/2021	30/09/2021	MEK, Octenol	0	0	0	0	0	0	0	No	10		0
CHIN 1	105	Luangwa_Lunsemfwa_Eastern_Belt	30.12317	-14.29563	502	30/09/2021	30/09/2021	MEK, Octenol	0	0	0	0	0	0	0	No	10		0
CHIN 1	106	Luangwa_Lunsemfwa_Eastern_Belt	30.1305	-14.3109	494	30/09/2021	30/09/2021	MEK, Octenol	0	0	0	0	0	0	0	No	10		0
CHIN 1	107	Luangwa_Lunsemfwa_Eastern_Belt	30.13226	-14.31901	490	30/09/2021	30/09/2021	MEK, Octenol	0	0	0	0	0	0	0	No	10		0
CHIN 1	108	Luangwa_Lunsemfwa_Eastern_Belt	30.13804	-14.3268	476	30/09/2021	30/09/2021	MEK, Octenol	0	0	0	0	0	0	0	No	10		0
CHIN 1	109	Luangwa_Lunsemfwa_Eastern_Belt	30.13869	-14.33478	465	30/09/2021	30/09/2021	MEK, Octenol	0	0	0	0	0	0	0	No	10		0
CHIN 1	110	Luangwa_Lunsemfwa_Eastern_Belt	30.1456	-14.33958	459	30/09/2021	30/09/2021	MEK, Octenol	0	0	0	0	0	0	0	No	10		0
CHIN 1	111	Luangwa_Lunsemfwa_Eastern_Belt	30.11853	-14.24331	493	30/09/2021	30/09/2021	MEK, Octenol	0	0	0	0	0	0	0	No	10		0
CHIN 1	112	Luangwa_Lunsemfwa_Eastern_Belt	30.125	-14.23693	514	30/09/2021	30/09/2021	MEK, Octenol	0	0	0	0	0	0	0	No	10		0
CHIN 1	113	Luangwa_Lunsemfwa_Eastern_Belt	30.13138	-14.2305	516	30/09/2021	30/09/2021	MEK, Octenol	0	0	0	0	0	0	0	No	10		0
CHIN 1	114	Luangwa_Lunsemfwa_Eastern_Belt	30.14116	-14.23136	493	30/09/2021	30/09/2021	MEK, Octenol	0	0	0	0	0	0	0	No	10		0
CHIN 1	115	Luangwa_Lunsemfwa_Eastern_Belt	30.15083	-14.23043	479	30/09/2021	30/09/2021	MEK, Octenol	0	0	0	0	0	0	0	No	10		0
CHIN 1	116	Luangwa_Lunsemfwa_Eastern_Belt	30.163	-14.23823	504	30/09/2021	30/09/2021	MEK, Octenol	0	0	0	0	0	0	0	No	10		0
CHIN 1	117	Luangwa_Lunsemfwa_Eastern_Belt	30.1645	-14.2457	499	30/09/2021	30/09/2021	MEK, Octenol	0	0	0	0	0	0	0	No	10		0
CHIN 1	118	Luangwa_Lunsemfwa_Eastern_Belt	30.16118	-14.25648	489	30/09/2021	30/09/2021	MEK, Octenol	0	0	0	0	0	0	0	No	10		0
CHIN 1	119	Luangwa_Lunsemfwa_Eastern_Belt	30.16592	-14.26474	464	30/09/2021	30/09/2021	MEK, Octenol	0	0	0	0	0	0	0	No	10		0
CHIN 1	120	Luangwa_Lunsemfwa_Eastern_Belt	30.14821	-14.19621		30/09/2021	30/09/2021	MEK, Octenol	0	0	0	0	0	0	0	No	10		0
CHIN 1	121	Luangwa_Lunsemfwa_Eastern_Belt	30.15148	-14.20473		30/09/2021	30/09/2021	MEK, Octenol	0	0	0	0	0	0	0	No	10		0
CHIN 1	122	Luangwa_Lunsemfwa_Eastern_Belt	30.15638	-14.2126		30/09/2021	30/09/2021	MEK, Octenol	0	0	0	0	0	0	0	No	10		0
CHIN 1	123	Luangwa_Lunsemfwa_Eastern_Belt	30.15828	-14.22158		30/09/2021	30/09/2021	MEK, Octenol	0	0	0	0	0	0	0	No	10		0
CHIN 1	124	Luangwa_Lunsemfwa_Eastern_Belt	30.15954	-14.22886		30/09/2021	30/09/2021	MEK, Octenol	0	0	0	0	0	0	0	No	10		0
CHIN 1	125	Luangwa_Lunsemfwa_Eastern_Belt	30.1454	-14.17541	538	01/10/2021	01/10/2021	MEK, Octenol	0	0	0	0	0	0	0	No	10		0
CHIN 1	126	Luangwa_Lunsemfwa_Eastern_Belt	30.14182	-14.16706	542	01/10/2021	01/10/2021	MEK, Octenol	0	0	0	0	0	0	0	No	10		0
CHIN 1	127	Luangwa_Lunsemfwa_Eastern_Belt	30.139	-14.1583	544	01/10/2021	01/10/2021	MEK, Octenol	0	0	0	0	0	0	0	No	10		0
CHIN 1	128	Luangwa_Lunsemfwa_Eastern_Belt	30.13971	-14.14915	548	01/10/2021	01/10/2021	MEK, Octenol	0	0	0	0	0	0	0	No	10		0
CHIN 1	129	Luangwa_Lunsemfwa_Eastern_Belt	30.1431	-14.18591	513	01/10/2021	01/10/2021	MEK, Octenol	0	0	0	0	0	0	0	No	10		0
CHIN 1	130	Luangwa_Lunsemfwa_Eastern_Belt	30.06176	-14.43431	454	01/10/2021	01/10/2021	MEK, Octenol	0	0	0	0	0	0	0	No	10		0
CHIN 1	131	Luangwa_Lunsemfwa_Eastern_Belt	30.07003	-14.43953	481	01/10/2021	01/10/2021	MEK, Octenol	0	0	0	0	0	0	0	No	10		0
CHIN 1	132	Luangwa_Lunsemfwa_Eastern_Belt	30.07723	-14.44602	486	01/10/2021	01/10/2021	MEK, Octenol	0	0	0	0	0	0	0	No	10		0
CHIN 1	133	Luangwa_Lunsemfwa_Eastern_Belt	30.08243	-14.45352	518	01/10/2021	01/10/2021	MEK, Octenol	0	0	0	0	0	0	0	No	10		0
CHIN 1	134	Luangwa_Lunsemfwa_Eastern_Belt	30.08828	-14.45919	558	01/10/2021	01/10/2021	MEK, Octenol	0	0	0	1	0	1	1	Yes	10		0.1
CHIN 1	135	Luangwa_Lunsemfwa_Eastern_Belt	30.04557	-14.12954	731	01/10/2021	01/10/2021	MEK, Octenol	0	0	0	0	0	0	0	No	10		0
CHIN 1	136	Luangwa_Lunsemfwa_Eastern_Belt	30.05543	-14.13279	721	01/10/2021	01/10/2021	MEK, Octenol	0	0	0	0	0	0	0	No	10		0
CHIN 1	137	Luangwa_Lunsemfwa_Eastern_Belt	30.06408	-14.12865	733	01/10/2021	01/10/2021	MEK, Octenol	0	0	0	0	0	0	0	No	10		0
CHIN 1	138	Luangwa_Lunsemfwa_Eastern_Belt	30.07332	-14.12699	714	01/10/2021	01/10/2021	MEK, Octenol	0	0	0	0	0	0	0	No	10		0
CHIN 1	139	Luangwa_Lunsemfwa_Eastern_Belt	30.07886	-14.12731	728	01/10/2021	01/10/2021	MEK, Octenol	0	0	0	0	0	0	0	No	10		0
CHIN 1	140	Luangwa_Lunsemfwa_Eastern_Belt	30.00772	-14.1134	851	01/10/2021	01/10/2021	MEK, Octenol	0	0	0	0	0	0	0	No	10		0
CHIN 1	141	Luangwa_Lunsemfwa_Eastern_Belt	30.01193	-14.12061	774	01/10/2021	01/10/2021	MEK, Octenol	0	0	0	0	0	0	0	No	10		0
CHIN 1	142	Luangwa_Lunsemfwa_Eastern_Belt	30.01981	-14.12442	721	01/10/2021	01/10/2021	MEK, Octenol	0	0	0	0	0	0	0	No	10		0
CHIN 1	143	Luangwa_Lunsemfwa_Eastern_Belt	30.02846	-14.12653	718	01/10/2021	01/10/2021	MEK, Octenol	0	0	0	0	0	0	0	No	10		0
CHIN 1	144	Luangwa_Lunsemfwa_Eastern_Belt	30.03585	-14.12776	742	01/10/2021	01/10/2021	MEK, Octenol	0	0	0	0	0	0	0	No	10		0
CHIN 1	145	Luangwa_Lunsemfwa_Eastern_Belt	30.0585	-14.43716	463	01/10/2021	01/10/2021	MEK, Octenol	0	0	0	0	0	0	0	No	10		0
CHIN 1	146	Luangwa_Lunsemfwa_Eastern_Belt	30.06618	-14.44248	469	01/10/2021	01/10/2021	MEK, Octenol	0	0	0	0	0	0	0	No	10		0
CHIN 1	147	Luangwa_Lunsemfwa_Eastern_Belt	30.07388	-14.44798	480	01/10/2021	01/10/2021	MEK, Octenol	1	1	2	1	0	1	3	Yes	10		0.3
CHIN 1	148	Luangwa_Lunsemfwa_Eastern_Belt	30.07982	-14.45493	506	01/10/2021	01/10/2021	MEK, Octenol	1	3	4	0	0	0	4	Yes	10		0.4
CHIN 1	149	Luangwa_Lunsemfwa_Eastern_Belt	30.0834	-14.45922	549	01/10/2021	01/10/2021	MEK, Octenol	0	0	0	0	0	0	0	No	10		0
CHIN 1	150	Luangwa_Lunsemfwa_Eastern_Belt	30.12891	-14.12965	549	01/10/2021	01/10/2021	MEK, Octenol	0	0	0	0	0	0	0	No	10		0
CHIN 1	151	Luangwa_Lunsemfwa_Eastern_Belt	30.12221	-14.13488	555	01/10/2021	01/10/2021	MEK, Octenol	0	0	0	0	0	0	0	No	10		0
CHIN 1	152	Luangwa_Lunsemfwa_Eastern_Belt	30.11753	-14.14248	565	01/10/2021	01/10/2021	MEK, Octenol	0	0	0	0	0	0	0	No	10		0
CHIN 1	153	Luangwa_Lunsemfwa_Eastern_Belt	30.11627	-14.15101	565	01/10/2021	01/10/2021	MEK, Octenol	0	0	0	0	0	0	0	No	10		0
CHIN 1	154	Luangwa_Lunsemfwa_Eastern_Belt	30.119	-14.1597	560	01/10/2021	01/10/2021	MEK, Octenol	0	0	0	0	0	0	0	No	10		0
CHIN 1	155	Luangwa_Lunsemfwa_Eastern_Belt	30.05345	-14.43954	450	01/10/2021	01/10/2021	MEK, Octenol	0	0	0	0	0	0	0	No	10		0
CHIN 1	156	Luangwa_Lunsemfwa_Eastern_Belt	30.06012	-14.44615	461	01/10/2021	01/10/2021	MEK, Octenol	0	0	0	0	0	0	0	No	10		0
CHIN 1	157	Luangwa_Lunsemfwa_Eastern_Belt	30.06788	-14.4513	478	01/10/2021	01/10/2021	MEK, Octenol	1	0	1	0	0	0	1	Yes	10		0.1
CHIN 1	158	Luangwa_Lunsemfwa_Eastern_Belt	30.07605	-14.45536	493	01/10/2021	01/10/2021	MEK, Octenol	0	0	0	0	0	0	0	No	10		0
CHIN 1	159	Luangwa_Lunsemfwa_Eastern_Belt	30.07999	-14.46343	524	01/10/2021	01/10/2021	MEK, Octenol	0	0	0	0	0	0	0	No	10		0
CHIN 1	160	Luangwa_Lunsemfwa_Eastern_Belt	30.17985	-14.08381	549	01/10/2021	01/10/2021	MEK, Octenol	0	0	0	0	0	0	0	No	10		0
CHIN 1	161	Luangwa_Lunsemfwa_Eastern_Belt	30.18883	-14.08553	549	01/10/2021	01/10/2021	MEK, Octenol	0	0	0	0	0	0	0	No	10		0
CHIN 1	162	Luangwa_Lunsemfwa_Eastern_Belt	30.1973	-14.08874	548	01/10/2021	01/10/2021	MEK, Octenol	0	0	0	0	0	0	0	No	10		0
CHIN 1	163	Luangwa_Lunsemfwa_Eastern_Belt	30.20582	-14.08573	541	01/10/2021	01/10/2021	MEK, Octenol	0	0	0	0	0	0	0	No	10		0
CHIN 1	164	Luangwa_Lunsemfwa_Eastern_Belt	30.21355	-14.0814	529	01/10/2021	01/10/2021	MEK, Octenol	0	0	0	0	0	0	0	No	10		0
CHIN 1	165	Luangwa_Lunsemfwa_Eastern_Belt	30.22028	-14.07522	519	01/10/2021	01/10/2021	MEK, Octenol	0	0	0	0	0	0	0	No	10		0
CHIN 1	166	Luangwa_Lunsemfwa_Eastern_Belt	30.23064	-14.08139	506	01/10/2021	01/10/2021	MEK, Octenol	0	0	0	0	0	0	0	No	10		0
CHIN 1	167	Luangwa_Lunsemfwa_Eastern_Belt	30.2402	-14.08171	510	01/10/2021	01/10/2021	MEK, Octenol	0	0	0	0	0	0	0	No	10		0
CHIN 1	168	Luangwa_Lunsemfwa_Eastern_Belt	30.25033	-14.08286	504	01/10/2021	01/10/2021	MEK, Octenol	0	0	0	0	0	0	0	No	10		0
CHIN 1	169	Luangwa_Lunsemfwa_Eastern_Belt	30.25793	-14.0879	509	01/10/2021	01/10/2021	MEK, Octenol	0	0	0	0	0	0	0	No	10		0
CHIN 1	170	Luangwa_Lunsemfwa_Eastern_Belt	30.26481	-14.09432	502	01/10/2021	01/10/2021	MEK, Octenol	0	0	0	0	0	0	0	No	10		0
EB	0	Luangwa_Lunsemfwa_Eastern_Belt	30.41466	-14.87317	517	13/11/2021	13/11/2021	MEK, Octenol	0	0	0	0	0	0	0	No	10		0
EB	1	Luangwa_Lunsemfwa_Eastern_Belt	30.41664	-14.86481	537	13/11/2021	13/11/2021	MEK, Octenol	0	0	0	0	0	0	0	No	10		0
EB	2	Luangwa_Lunsemfwa_Eastern_Belt	30.41457	-14.85586	516	13/11/2021	13/11/2021	MEK, Octenol	0	0	0	0	0	0	0	No	10		0
EB	3	Luangwa_Lunsemfwa_Eastern_Belt	30.41687	-14.84871	484	13/11/2021	13/11/2021	MEK, Octenol	0	0	0	0	0	0	0	No	10		0
EB	4	Luangwa_Lunsemfwa_Eastern_Belt	30.42029	-14.84088	499	13/11/2021	13/11/2021	MEK, Octenol	0	0	0	0	0	0	0	No	10		0
EB	5	Luangwa_Lunsemfwa_Eastern_Belt	30.42762	-14.83511	527	13/11/2021	13/11/2021	MEK, Octenol	0	0	0	0	0	0	0	No	10		0
EB	6	Luangwa_Lunsemfwa_Eastern_Belt	30.43221	-14.82759	534	13/11/2021	13/11/2021	MEK, Octenol	0	0	0	0	0	0	0	No	10		0
EB	7	Luangwa_Lunsemfwa_Eastern_Belt	30.42871	-14.82169	539	13/11/2021	13/11/2021	MEK, Octenol	0	0	0	0	0	0	0	No	10		0
EB	8	Luangwa_Lunsemfwa_Eastern_Belt	30.41963	-14.8159	489	13/11/2021	13/11/2021	MEK, Octenol	0	0	0	0	0	0	0	No	10		0
EB	9	Luangwa_Lunsemfwa_Eastern_Belt	30.41718	-14.80861	504	13/11/2021	13/11/2021	MEK, Octenol	0	0	0	0	0	0	0	No	10		0
EB	10	Luangwa_Lunsemfwa_Eastern_Belt	30.41442	-14.79993	518	13/11/2021	13/11/2021	MEK, Octenol	0	0	0	0	0	0	0	No	10		0
EB	11	Luangwa_Lunsemfwa_Eastern_Belt	30.4094	-14.79181	551	13/11/2021	13/11/2021	MEK, Octenol	0	0	0	0	0	0	0	No	10		0
EB	12	Luangwa_Lunsemfwa_Eastern_Belt	30.40274	-14.78484	516	13/11/2021	13/11/2021	MEK, Octenol	0	0	0	0	0	0	0	No	10		0
EB	13	Luangwa_Lunsemfwa_Eastern_Belt	30.40092	-14.77635	542	13/11/2021	13/11/2021	MEK, Octenol	0	0	0	0	0	0	0	No	10		0
EB	14	Luangwa_Lunsemfwa_Eastern_Belt	30.39882	-14.76818	492	13/11/2021	13/11/2021	MEK, Octenol	0	0	0	0	0	0	0	No	10		0
EB	15	Luangwa_Lunsemfwa_Eastern_Belt	30.3911	-14.76426	450	13/11/2021	13/11/2021	MEK, Octenol	0	0	0	0	0	0	0	No	10		0
EB	16	Luangwa_Lunsemfwa_Eastern_Belt	30.38254	-14.76146	440	13/11/2021	13/11/2021	MEK, Octenol	0	0	0	0	0	0	0	No	10		0
EB	17	Luangwa_Lunsemfwa_Eastern_Belt	30.38172	-14.75292	441	13/11/2021	13/11/2021	MEK, Octenol	0	0	0	0	0	0	0	No	10		0
EB	18	Luangwa_Lunsemfwa_Eastern_Belt	30.3836	-14.74414	432	13/11/2021	13/11/2021	MEK, Octenol	0	0	0	0	0	0	0	No	10		0
EB	19	Luangwa_Lunsemfwa_Eastern_Belt	30.38627	-14.73665	442	13/11/2021	13/11/2021	MEK, Octenol	0	0	0	0	0	0	0	No	10		0
EB	20	Luangwa_Lunsemfwa_Eastern_Belt	30.39389	-14.73158	455	13/11/2021	13/11/2021	MEK, Octenol	0	0	0	0	0	0	0	No	10		0
EB	21	Luangwa_Lunsemfwa_Eastern_Belt	30.39916	-14.72617	454	13/11/2021	13/11/2021	MEK, Octenol	0	0	0	0	0	0	0	No	10		0
EB	22	Luangwa_Lunsemfwa_Eastern_Belt	30.39681	-14.71976	430	13/11/2021	13/11/2021	MEK, Octenol	7	5	12	0	0	0	12	Yes	10		1.2
EB	23	Luangwa_Lunsemfwa_Eastern_Belt	30.40277	-14.71512	468	13/11/2021	13/11/2021	MEK, Octenol	1	3	4	0	0	0	4	Yes	10		0.4
EB	24	Luangwa_Lunsemfwa_Eastern_Belt	30.41191	-14.71554	500	13/11/2021	13/11/2021	MEK, Octenol	0	1	1	0	0	0	1	Yes	10		0.1
EB	25	Luangwa_Lunsemfwa_Eastern_Belt	30.41818	-14.71076	515	13/11/2021	13/11/2021	MEK, Octenol	0	0	0	0	0	0	0	No	10		0
EB	26	Luangwa_Lunsemfwa_Eastern_Belt	30.42356	-14.70427	505	13/11/2021	13/11/2021	MEK, Octenol	1	1	2	0	0	0	2	Yes	10		0.2
EB	27	Luangwa_Lunsemfwa_Eastern_Belt	30.42786	-14.69503	495	13/11/2021	13/11/2021	MEK, Octenol	2	2	4	0	0	0	4	Yes	10		0.4
EB	28	Luangwa_Lunsemfwa_Eastern_Belt	30.43055	-14.68844	496	13/11/2021	13/11/2021	MEK, Octenol	4	7	11	0	0	0	11	Yes	10		1.1
EB	29	Luangwa_Lunsemfwa_Eastern_Belt	30.43078	-14.68022	481	13/11/2021	13/11/2021	MEK, Octenol	23	18	41	0	0	0	41	Yes	10		4.1
EB	30	Luangwa_Lunsemfwa_Eastern_Belt	30.42869	-14.67245	458	13/11/2021	13/11/2021	MEK, Octenol	1	3	4	0	0	0	4	Yes	10		0.4
EB	31	Luangwa_Lunsemfwa_Eastern_Belt	30.4315	-14.66607	468	13/11/2021	13/11/2021	MEK, Octenol	2	1	3	0	0	0	3	Yes	10		0.3
EB	32	Luangwa_Lunsemfwa_Eastern_Belt	30.43196	-14.65895	457	13/11/2021	13/11/2021	MEK, Octenol	0	0	0	0	0	0	0	No	10		0
EB	33	Luangwa_Lunsemfwa_Eastern_Belt	30.43475	-14.65166	467	13/11/2021	13/11/2021	MEK, Octenol	0	0	0	0	0	0	0	No	10		0
EB	34	Luangwa_Lunsemfwa_Eastern_Belt	30.43303	-14.64218	456	13/11/2021	13/11/2021	MEK, Octenol	0	0	0	0	0	0	0	No	10		0
EB	35	Luangwa_Lunsemfwa_Eastern_Belt	30.4339	-14.63474	485	13/11/2021	13/11/2021	MEK, Octenol	0	0	0	0	0	0	0	No	10		0
EB	36	Luangwa_Lunsemfwa_Eastern_Belt	30.4311	-14.62692	507	13/11/2021	13/11/2021	MEK, Octenol	0	0	0	0	0	0	0	No	10		0
EB	37	Luangwa_Lunsemfwa_Eastern_Belt	30.42746	-14.61827	510	13/11/2021	13/11/2021	MEK, Octenol	0	0	0	0	0	0	0	No	10		0
EB	38	Luangwa_Lunsemfwa_Eastern_Belt	30.42495	-14.6122	519	13/11/2021	13/11/2021	MEK, Octenol	0	0	0	0	0	0	0	No	10		0
EB	39	Luangwa_Lunsemfwa_Eastern_Belt	30.42007	-14.60375	520	13/11/2021	13/11/2021	MEK, Octenol	0	0	0	0	0	0	0	No	10		0
EB	40	Luangwa_Lunsemfwa_Eastern_Belt	30.41658	-14.5962	480	13/11/2021	13/11/2021	MEK, Octenol	0	0	0	0	0	0	0	No	10		0
EB	41	Luangwa_Lunsemfwa_Eastern_Belt	30.40947	-14.59028	466	13/11/2021	13/11/2021	MEK, Octenol	0	1	1	0	0	0	1	Yes	10		0.1
EB	42	Luangwa_Lunsemfwa_Eastern_Belt	30.40627	-14.58165	413	13/11/2021	13/11/2021	MEK, Octenol	1	0	1	0	0	0	1	Yes	10		0.1
EB	43	Luangwa_Lunsemfwa_Eastern_Belt	30.39822	-14.57771	400	13/11/2021	13/11/2021	MEK, Octenol	0	0	0	0	0	0	0	No	10		0
EB	44	Luangwa_Lunsemfwa_Eastern_Belt	30.39535	-14.57468	400	13/11/2021	13/11/2021	MEK, Octenol	0	1	1	0	0	0	1	Yes	10		0.1
EB	0	Luangwa_Lunsemfwa_Eastern_Belt	31.77709	-13.12379	525	14/11/2021	14/11/2021	MEK, Octenol	0	0	0	0	0	0	0	No	10		0
EB	1	Luangwa_Lunsemfwa_Eastern_Belt	31.76912	-13.1288	526	14/11/2021	14/11/2021	MEK, Octenol	0	0	0	0	0	0	0	No	10		0
EB	2	Luangwa_Lunsemfwa_Eastern_Belt	31.76266	-13.13585	526	14/11/2021	14/11/2021	MEK, Octenol	0	0	0	0	0	0	0	No	10		0
EB	3	Luangwa_Lunsemfwa_Eastern_Belt	31.75535	-13.14254	527	14/11/2021	14/11/2021	MEK, Octenol	0	0	0	0	0	0	0	No	10		0
EB	4	Luangwa_Lunsemfwa_Eastern_Belt	31.75045	-13.14974	522	14/11/2021	14/11/2021	MEK, Octenol	0	0	0	0	0	0	0	No	10		0
EB	5	Luangwa_Lunsemfwa_Eastern_Belt	31.74965	-13.15794	530	14/11/2021	14/11/2021	MEK, Octenol	0	0	0	0	0	0	0	No	10		0
EB	6	Luangwa_Lunsemfwa_Eastern_Belt	31.74362	-13.16278	526	14/11/2021	14/11/2021	MEK, Octenol	0	0	0	0	0	0	0	No	10		0
EB	7	Luangwa_Lunsemfwa_Eastern_Belt	31.73643	-13.16859	537	14/11/2021	14/11/2021	MEK, Octenol	0	0	0	0	0	0	0	No	10		0
EB	8	Luangwa_Lunsemfwa_Eastern_Belt	31.72849	-13.17556	524	14/11/2021	14/11/2021	MEK, Octenol	2	1	3	0	0	0	3	Yes	10		0.3
EB	9	Luangwa_Lunsemfwa_Eastern_Belt	31.72464	-13.18254	523	14/11/2021	14/11/2021	MEK, Octenol	3	1	4	0	0	0	4	Yes	10		0.4
EB	10	Luangwa_Lunsemfwa_Eastern_Belt	31.7214	-13.19115	521	14/11/2021	14/11/2021	MEK, Octenol	0	0	0	0	0	0	0	No	10		0
EB	11	Luangwa_Lunsemfwa_Eastern_Belt	31.71688	-13.19874	523	14/11/2021	14/11/2021	MEK, Octenol	0	1	1	0	0	0	1	Yes	10		0.1
EB	12	Luangwa_Lunsemfwa_Eastern_Belt	31.71055	-13.20447	527	14/11/2021	14/11/2021	MEK, Octenol	1	0	1	0	0	0	1	Yes	10		0.1
EB	13	Luangwa_Lunsemfwa_Eastern_Belt	31.70612	-13.20971	526	14/11/2021	14/11/2021	MEK, Octenol	4	0	4	0	0	0	4	Yes	10		0.4
EB	14	Luangwa_Lunsemfwa_Eastern_Belt	31.6995	-13.21249	524	14/11/2021	14/11/2021	MEK, Octenol	1	1	2	0	0	0	2	Yes	10		0.2
EB	15	Luangwa_Lunsemfwa_Eastern_Belt	31.69269	-13.21714	518	14/11/2021	14/11/2021	MEK, Octenol	3	0	3	0	0	0	3	Yes	10		0.3
EB	16	Luangwa_Lunsemfwa_Eastern_Belt	31.68576	-13.22184	515	14/11/2021	14/11/2021	MEK, Octenol	2	0	2	0	0	0	2	Yes	10		0.2
EB	17	Luangwa_Lunsemfwa_Eastern_Belt	31.68038	-13.22851	513	14/11/2021	14/11/2021	MEK, Octenol	0	0	0	0	0	0	0	No	10		0
EB	18	Luangwa_Lunsemfwa_Eastern_Belt	31.67311	-13.23424	533	14/11/2021	14/11/2021	MEK, Octenol	0	3	3	0	0	0	3	Yes	10		0.3
EB	19	Luangwa_Lunsemfwa_Eastern_Belt	31.66907	-13.24198	524	14/11/2021	14/11/2021	MEK, Octenol	0	0	0	0	0	0	0	No	10		0
EB	20	Luangwa_Lunsemfwa_Eastern_Belt	31.66754	-13.25118	518	14/11/2021	14/11/2021	MEK, Octenol	0	0	0	0	0	0	0	No	10		0
EB	21	Luangwa_Lunsemfwa_Eastern_Belt	31.66875	-13.25899	523	14/11/2021	14/11/2021	MEK, Octenol	1	0	1	0	0	0	1	Yes	10		0.1
EB	22	Luangwa_Lunsemfwa_Eastern_Belt	31.66764	-13.26746	518	14/11/2021	14/11/2021	MEK, Octenol	0	0	0	0	0	0	0	No	10		0
EB	23	Luangwa_Lunsemfwa_Eastern_Belt	31.66935	-13.27728	521	14/11/2021	14/11/2021	MEK, Octenol	0	0	0	0	0	0	0	No	10		0
EB	24	Luangwa_Lunsemfwa_Eastern_Belt	31.67012	-13.28562	516	14/11/2021	14/11/2021	MEK, Octenol	0	0	0	0	0	0	0	No	10		0
EB	25	Luangwa_Lunsemfwa_Eastern_Belt	31.66981	-13.29436	519	14/11/2021	14/11/2021	MEK, Octenol	0	0	0	0	0	0	0	No	10		0
EB	26	Luangwa_Lunsemfwa_Eastern_Belt	31.66669	-13.30259	517	14/11/2021	14/11/2021	MEK, Octenol	0	0	0	0	0	0	0	No	10		0
EB	27	Luangwa_Lunsemfwa_Eastern_Belt	31.66943	-13.31061	522	14/11/2021	14/11/2021	MEK, Octenol	0	0	0	0	0	0	0	No	10		0
EB	28	Luangwa_Lunsemfwa_Eastern_Belt	31.66567	-13.31887	518	14/11/2021	14/11/2021	MEK, Octenol	0	0	0	0	0	0	0	No	10		0
EB	29	Luangwa_Lunsemfwa_Eastern_Belt	31.65939	-13.32509	515	14/11/2021	14/11/2021	MEK, Octenol	0	0	0	0	0	0	0	No	10		0
EB	30	Luangwa_Lunsemfwa_Eastern_Belt	31.65401	-13.33224	517	14/11/2021	14/11/2021	MEK, Octenol	0	0	0	0	0	0	0	No	10		0
EB	31	Luangwa_Lunsemfwa_Eastern_Belt	31.65076	-13.33986	514	14/11/2021	14/11/2021	MEK, Octenol	0	0	0	0	0	0	0	No	10		0
EB	32	Luangwa_Lunsemfwa_Eastern_Belt	31.64833	-13.34844	521	14/11/2021	14/11/2021	MEK, Octenol	2	0	2	0	0	0	2	Yes	10		0.2
EB	33	Luangwa_Lunsemfwa_Eastern_Belt	31.64041	-13.35269	517	14/11/2021	14/11/2021	MEK, Octenol	0	0	0	0	0	0	0	No	10		0
EB	34	Luangwa_Lunsemfwa_Eastern_Belt	31.63411	-13.35864	509	14/11/2021	14/11/2021	MEK, Octenol	0	0	0	0	0	0	0	No	10		0
EB	35	Luangwa_Lunsemfwa_Eastern_Belt	31.6303	-13.36693	506	14/11/2021	14/11/2021	MEK, Octenol	0	0	0	0	0	0	0	No	10		0
EB	36	Luangwa_Lunsemfwa_Eastern_Belt	31.62407	-13.37674	511	14/11/2021	14/11/2021	MEK, Octenol	0	1	1	0	0	0	1	Yes	10		0.1
EB	37	Luangwa_Lunsemfwa_Eastern_Belt	31.61712	-13.37989	514	14/11/2021	14/11/2021	MEK, Octenol	0	0	0	0	0	0	0	No	10		0
EB	38	Luangwa_Lunsemfwa_Eastern_Belt	31.60953	-13.38174	513	14/11/2021	14/11/2021	MEK, Octenol	0	0	0	0	0	0	0	No	10		0
EB	39	Luangwa_Lunsemfwa_Eastern_Belt	31.60406	-13.38821	514	14/11/2021	14/11/2021	MEK, Octenol	0	0	0	0	0	0	0	No	10		0
EB	40	Luangwa_Lunsemfwa_Eastern_Belt	31.59895	-13.39614	516	14/11/2021	14/11/2021	MEK, Octenol	0	0	0	0	0	0	0	No	10		0
EB	41	Luangwa_Lunsemfwa_Eastern_Belt	31.59072	-13.39585	515	14/11/2021	14/11/2021	MEK, Octenol	0	0	0	0	0	0	0	No	10		0
EB	42	Luangwa_Lunsemfwa_Eastern_Belt	31.58316	-13.40102	507	14/11/2021	14/11/2021	MEK, Octenol	0	0	0	0	0	0	0	No	10		0
EB	43	Luangwa_Lunsemfwa_Eastern_Belt	31.57492	-13.40625	509	14/11/2021	14/11/2021	MEK, Octenol	0	0	0	0	0	0	0	No	10		0
EB	44	Luangwa_Lunsemfwa_Eastern_Belt	31.56989	-13.41419	513	14/11/2021	14/11/2021	MEK, Octenol	0	0	0	0	0	0	0	No	10		0
EB	45	Luangwa_Lunsemfwa_Eastern_Belt	31.56555	-13.42238	513	14/11/2021	14/11/2021	MEK, Octenol	0	0	0	0	0	0	0	No	10		0
EB	46	Luangwa_Lunsemfwa_Eastern_Belt	31.56203	-13.4294	504	14/11/2021	14/11/2021	MEK, Octenol	0	0	0	0	0	0	0	No	10		0
EB	47	Luangwa_Lunsemfwa_Eastern_Belt	31.56302	-13.43765	511	14/11/2021	14/11/2021	MEK, Octenol	0	0	0	0	0	0	0	No	10		0
EB	48	Luangwa_Lunsemfwa_Eastern_Belt	31.56834	-13.44566	515	14/11/2021	14/11/2021	MEK, Octenol	0	0	0	0	0	0	0	No	10		0
EB	49	Luangwa_Lunsemfwa_Eastern_Belt	31.56858	-13.4566	514	14/11/2021	14/11/2021	MEK, Octenol	0	0	0	0	0	0	0	No	10		0
EB	0	Luangwa_Lunsemfwa_Eastern_Belt	31.72511	-13.10507	529	15/11/2021	15/11/2021	MEK, Octenol	1	0	1	0	0	0	1	Yes	10		0.1
EB	1	Luangwa_Lunsemfwa_Eastern_Belt	31.71663	-13.10755	532	15/11/2021	15/11/2021	MEK, Octenol	7	3	10	0	0	0	10	Yes	10		1
EB	2	Luangwa_Lunsemfwa_Eastern_Belt	31.70711	-13.10997	545	15/11/2021	15/11/2021	MEK, Octenol	5	3	8	0	0	0	8	Yes	10		0.8
EB	3	Luangwa_Lunsemfwa_Eastern_Belt	31.69828	-13.11275	549	15/11/2021	15/11/2021	MEK, Octenol	2	5	7	0	1	1	8	Yes	10		0.8
EB	4	Luangwa_Lunsemfwa_Eastern_Belt	31.68923	-13.11349	564	15/11/2021	15/11/2021	MEK, Octenol	10	5	15	0	0	0	15	Yes	10		1.5
EB	5	Luangwa_Lunsemfwa_Eastern_Belt	31.68041	-13.11726	563	15/11/2021	15/11/2021	MEK, Octenol	21	2	23	0	0	0	23	Yes	10		2.3
EB	6	Luangwa_Lunsemfwa_Eastern_Belt	31.67226	-13.12023	572	15/11/2021	15/11/2021	MEK, Octenol	3	4	7	0	0	0	7	Yes	10		0.7
EB	7	Luangwa_Lunsemfwa_Eastern_Belt	31.66307	-13.12097	609	15/11/2021	15/11/2021	MEK, Octenol	0	2	2	0	0	0	2	Yes	10		0.2
EB	8	Luangwa_Lunsemfwa_Eastern_Belt	31.65428	-13.11945	622	15/11/2021	15/11/2021	MEK, Octenol	5	6	11	0	0	0	11	Yes	10		1.1
EB	9	Luangwa_Lunsemfwa_Eastern_Belt	31.64469	-13.1182	610	15/11/2021	15/11/2021	MEK, Octenol	1	0	1	0	0	0	1	Yes	10		0.1
EB	10	Luangwa_Lunsemfwa_Eastern_Belt	31.63497	-13.12	632	15/11/2021	15/11/2021	MEK, Octenol	4	0	4	0	0	0	4	Yes	10		0.4
EB	11	Luangwa_Lunsemfwa_Eastern_Belt	31.77906	-13.04623	527	15/11/2021	15/11/2021	MEK, Octenol	2	2	4	0	0	0	4	Yes	10		0.4
EB	12	Luangwa_Lunsemfwa_Eastern_Belt	31.77283	-13.03817	532	15/11/2021	15/11/2021	MEK, Octenol	5	2	7	0	0	0	7	Yes	10		0.7
EB	13	Luangwa_Lunsemfwa_Eastern_Belt	31.76697	-13.0324	536	15/11/2021	15/11/2021	MEK, Octenol	5	1	6	0	0	0	6	Yes	10		0.6
EB	14	Luangwa_Lunsemfwa_Eastern_Belt	31.76647	-13.02324	540	15/11/2021	15/11/2021	MEK, Octenol	2	2	4	0	0	0	4	Yes	10		0.4
EB	15	Luangwa_Lunsemfwa_Eastern_Belt	31.76571	-13.01286	548	15/11/2021	15/11/2021	MEK, Octenol	4	1	5	0	0	0	5	Yes	10		0.5
EB	16	Luangwa_Lunsemfwa_Eastern_Belt	31.76545	-13.00414	540	15/11/2021	15/11/2021	MEK, Octenol	0	2	2	0	0	0	2	Yes	10		0.2
EB	17	Luangwa_Lunsemfwa_Eastern_Belt	31.76533	-12.99573	543	15/11/2021	15/11/2021	MEK, Octenol	0	3	3	0	0	0	3	Yes	10		0.3
EB	18	Luangwa_Lunsemfwa_Eastern_Belt	31.76484	-12.98619	547	15/11/2021	15/11/2021	MEK, Octenol	0	0	0	0	0	0	0	No	10		0
EB	19	Luangwa_Lunsemfwa_Eastern_Belt	31.76447	-12.97742	551	15/11/2021	15/11/2021	MEK, Octenol	1	2	3	0	0	0	3	Yes	10		0.3
EB	20	Luangwa_Lunsemfwa_Eastern_Belt	31.76481	-12.96783	552	15/11/2021	15/11/2021	MEK, Octenol	7	4	11	0	0	0	11	Yes	10		1.1
EB	21	Luangwa_Lunsemfwa_Eastern_Belt	31.7641	-12.95902	547	15/11/2021	15/11/2021	MEK, Octenol	1	1	2	0	0	0	2	Yes	10		0.2
EB	22	Luangwa_Lunsemfwa_Eastern_Belt	31.76339	-12.94981	550	15/11/2021	15/11/2021	MEK, Octenol	2	3	5	0	0	0	5	Yes	10		0.5
EB	23	Luangwa_Lunsemfwa_Eastern_Belt	31.76262	-12.94016	550	15/11/2021	15/11/2021	MEK, Octenol	2	3	5	0	0	0	5	Yes	10		0.5
EB	24	Luangwa_Lunsemfwa_Eastern_Belt	31.76269	-12.93199	552	15/11/2021	15/11/2021	MEK, Octenol	0	0	0	0	0	0	0	No	10		0
EB	25	Luangwa_Lunsemfwa_Eastern_Belt	31.76192	-12.9214	554	15/11/2021	15/11/2021	MEK, Octenol	16	5	21	0	0	0	21	Yes	10		2.1
EB	0	Luangwa_Lunsemfwa_Eastern_Belt	33.29261	-11.36696		16/11/2021	16/11/2021	MEK, Octenol	0	0	0	0	0	0	0	No	10		0
EB	1	Luangwa_Lunsemfwa_Eastern_Belt	33.29971	-11.36839		16/11/2021	16/11/2021	MEK, Octenol	0	0	0	0	0	0	0	No	10		0
EB	2	Luangwa_Lunsemfwa_Eastern_Belt	33.30895	-11.36625		16/11/2021	16/11/2021	MEK, Octenol	0	0	0	0	0	0	0	No	10		0
EB	3	Luangwa_Lunsemfwa_Eastern_Belt	33.31286	-11.35888		16/11/2021	16/11/2021	MEK, Octenol	0	0	0	0	0	0	0	No	10		0
EB	4	Luangwa_Lunsemfwa_Eastern_Belt	33.31063	-11.34866		16/11/2021	16/11/2021	MEK, Octenol	0	0	0	0	0	0	0	No	10		0
EB	5	Luangwa_Lunsemfwa_Eastern_Belt	33.30744	-11.33969		16/11/2021	16/11/2021	MEK, Octenol	0	0	0	0	0	0	0	No	10		0
EB	6	Luangwa_Lunsemfwa_Eastern_Belt	33.30691	-11.32947		16/11/2021	16/11/2021	MEK, Octenol	0	0	0	0	0	0	0	No	10		0
EB	7	Luangwa_Lunsemfwa_Eastern_Belt	33.32051	-11.32361		16/11/2021	16/11/2021	MEK, Octenol	0	0	0	0	0	0	0	No	10		0
EB	8	Luangwa_Lunsemfwa_Eastern_Belt	33.32405	-11.31651		16/11/2021	16/11/2021	MEK, Octenol	0	0	0	0	0	0	0	No	10		0
EB	9	Luangwa_Lunsemfwa_Eastern_Belt	33.32707	-11.30859		16/11/2021	16/11/2021	MEK, Octenol	0	0	0	0	0	0	0	No	10		0
EB	10	Luangwa_Lunsemfwa_Eastern_Belt	33.33453	-11.30539		16/11/2021	16/11/2021	MEK, Octenol	0	0	0	0	0	0	0	No	10		0
EB	11	Luangwa_Lunsemfwa_Eastern_Belt	33.33525	-11.29535		16/11/2021	16/11/2021	MEK, Octenol	0	0	0	0	0	0	0	No	10		0
EB	12	Luangwa_Lunsemfwa_Eastern_Belt	33.33987	-11.28664		16/11/2021	16/11/2021	MEK, Octenol	0	0	0	0	0	0	0	No	10		0
EB	13	Luangwa_Lunsemfwa_Eastern_Belt	33.34333	-11.27945		16/11/2021	16/11/2021	MEK, Octenol	0	0	0	0	0	0	0	No	10		0
EB	14	Luangwa_Lunsemfwa_Eastern_Belt	33.34449	-11.27101		16/11/2021	16/11/2021	MEK, Octenol	0	0	0	0	0	0	0	No	10		0
EB	15	Luangwa_Lunsemfwa_Eastern_Belt	33.35142	-11.26471		16/11/2021	16/11/2021	MEK, Octenol	0	0	0	0	0	0	0	No	10		0
EB	16	Luangwa_Lunsemfwa_Eastern_Belt	33.35124	-11.25751		16/11/2021	16/11/2021	MEK, Octenol	0	0	0	0	0	0	0	No	10		0
EB	17	Luangwa_Lunsemfwa_Eastern_Belt	33.35559	-11.24871		16/11/2021	16/11/2021	MEK, Octenol	0	0	0	0	0	0	0	No	10		0
EB	18	Luangwa_Lunsemfwa_Eastern_Belt	33.36431	-11.24488		16/11/2021	16/11/2021	MEK, Octenol	0	0	0	0	0	0	0	No	10		0
EB	19	Luangwa_Lunsemfwa_Eastern_Belt	33.36874	-11.23841		16/11/2021	16/11/2021	MEK, Octenol	0	0	0	0	0	0	0	No	10		0
EB	20	Luangwa_Lunsemfwa_Eastern_Belt	33.38056	-11.22889		16/11/2021	16/11/2021	MEK, Octenol	0	0	0	0	0	0	0	No	10		0
EB	21	Luangwa_Lunsemfwa_Eastern_Belt	33.38127	-11.21894		16/11/2021	16/11/2021	MEK, Octenol	0	0	0	0	0	0	0	No	10		0
EB	22	Luangwa_Lunsemfwa_Eastern_Belt	33.38385	-11.20997		16/11/2021	16/11/2021	MEK, Octenol	0	0	0	0	0	0	0	No	10		0
EB	23	Luangwa_Lunsemfwa_Eastern_Belt	33.38741	-11.20259		16/11/2021	16/11/2021	MEK, Octenol	0	0	0	0	0	0	0	No	10		0
EB	24	Luangwa_Lunsemfwa_Eastern_Belt	33.38927	-11.19584		16/11/2021	16/11/2021	MEK, Octenol	0	0	0	0	0	0	0	No	10		0
EB	25	Luangwa_Lunsemfwa_Eastern_Belt	33.39247	-11.18411		16/11/2021	16/11/2021	MEK, Octenol	1	0	1	0	0	0	1	Yes	10		0.1
EB	26	Luangwa_Lunsemfwa_Eastern_Belt	33.39815	-11.17781		16/11/2021	16/11/2021	MEK, Octenol	1	0	1	0	0	0	1	Yes	10		0.1
EB	27	Luangwa_Lunsemfwa_Eastern_Belt	33.40179	-11.16892		16/11/2021	16/11/2021	MEK, Octenol	2	0	2	0	0	0	2	Yes	10		0.2
EB	28	Luangwa_Lunsemfwa_Eastern_Belt	33.40489	-11.15951	1114	16/11/2021	16/11/2021	MEK, Octenol	1	3	4	0	0	0	4	Yes	10		0.4
EB	29	Luangwa_Lunsemfwa_Eastern_Belt	33.40148	-11.15124	1099	16/11/2021	16/11/2021	MEK, Octenol	22	19	41	0	0	0	41	Yes	10		4.1
EB	30	Luangwa_Lunsemfwa_Eastern_Belt	33.39356	-11.14589	1099	16/11/2021	16/11/2021	MEK, Octenol	39	57	96	0	0	0	96	Yes	10		9.6
EB	31	Luangwa_Lunsemfwa_Eastern_Belt	33.38401	-11.14333	1100	16/11/2021	16/11/2021	MEK, Octenol	66	51	117	0	0	0	117	Yes	10		11.7
EB	32	Luangwa_Lunsemfwa_Eastern_Belt	33.37816	-11.13602	1104	16/11/2021	16/11/2021	MEK, Octenol	86	61	147	0	0	0	147	Yes	10		14.7
EB	33	Luangwa_Lunsemfwa_Eastern_Belt	33.37577	-11.12824	1109	16/11/2021	16/11/2021	MEK, Octenol	24	32	56	0	0	0	56	Yes	10		5.6
EB	34	Luangwa_Lunsemfwa_Eastern_Belt	33.37523	-11.11931	1117	16/11/2021	16/11/2021	MEK, Octenol	27	24	51	0	0	0	51	Yes	10		5.1
EB	35	Luangwa_Lunsemfwa_Eastern_Belt	33.3709	-11.11199	1116	16/11/2021	16/11/2021	MEK, Octenol	78	49	127	0	0	0	127	Yes	10		12.7
EB	36	Luangwa_Lunsemfwa_Eastern_Belt	33.36686	-11.10315	1121	16/11/2021	16/11/2021	MEK, Octenol	50	32	82	0	0	0	82	Yes	10		8.2
EB	37	Luangwa_Lunsemfwa_Eastern_Belt	33.36068	-11.09707	1126	16/11/2021	16/11/2021	MEK, Octenol	63	42	105	0	0	0	105	Yes	10		10.5
EB	38	Luangwa_Lunsemfwa_Eastern_Belt	33.3549	-11.08983	1131	16/11/2021	16/11/2021	MEK, Octenol	78	78	156	0	0	0	156	Yes	10		15.6
EB	0	Luangwa_Lunsemfwa_Eastern_Belt	32.48503	-11.03503	1140	29/07/2022	29/07/2022	MEK, Octenol	0	0	0	0	0	0	0	No	10		0
EB	1	Luangwa_Lunsemfwa_Eastern_Belt	32.49356	-11.03361	1062	29/07/2022	29/07/2022	MEK, Octenol	0	0	0	0	0	0	0	No	10		0
EB	2	Luangwa_Lunsemfwa_Eastern_Belt	32.50311	-11.03245	1041	29/07/2022	29/07/2022	MEK, Octenol	0	0	0	0	0	0	0	No	10		0
EB	3	Luangwa_Lunsemfwa_Eastern_Belt	32.5124	-11.03167	1020	29/07/2022	29/07/2022	MEK, Octenol	0	0	0	0	0	0	0	No	10		0
EB	4	Luangwa_Lunsemfwa_Eastern_Belt	32.52202	-11.03075	1006	29/07/2022	29/07/2022	MEK, Octenol	0	0	0	0	0	0	0	No	10		0
EB	5	Luangwa_Lunsemfwa_Eastern_Belt	32.53061	-11.03267	1004	29/07/2022	29/07/2022	MEK, Octenol	0	1	1	0	0	0	1	Yes	10		0.1
EB	6	Luangwa_Lunsemfwa_Eastern_Belt	32.537	-11.04006	991	29/07/2022	29/07/2022	MEK, Octenol	0	0	0	0	0	0	0	No	10		0
EB	7	Luangwa_Lunsemfwa_Eastern_Belt	32.54349	-11.04541	982	29/07/2022	29/07/2022	MEK, Octenol	0	1	1	0	0	0	1	Yes	10		0.1
EB	8	Luangwa_Lunsemfwa_Eastern_Belt	32.55077	-11.05158	955	29/07/2022	29/07/2022	MEK, Octenol	0	0	0	0	0	0	0	No	10		0
EB	9	Luangwa_Lunsemfwa_Eastern_Belt	32.55805	-11.05782	947	29/07/2022	29/07/2022	MEK, Octenol	1	1	2	0	0	0	2	Yes	10		0.2
EB	10	Luangwa_Lunsemfwa_Eastern_Belt	32.56489	-11.06577	929	29/07/2022	29/07/2022	MEK, Octenol	4	8	12	0	0	0	12	Yes	10		1.2
EB	11	Luangwa_Lunsemfwa_Eastern_Belt	32.56807	-11.07429	920	29/07/2022	29/07/2022	MEK, Octenol	10	11	21	0	0	0	21	Yes	10		2.1
EB	12	Luangwa_Lunsemfwa_Eastern_Belt	32.57084	-11.08127	913	29/07/2022	29/07/2022	MEK, Octenol	14	8	22	0	0	0	22	Yes	10		2.2
EB	13	Luangwa_Lunsemfwa_Eastern_Belt	32.57796	-11.08939	897	29/07/2022	29/07/2022	MEK, Octenol	1	10	11	0	0	0	11	Yes	10		1.1
EB	14	Luangwa_Lunsemfwa_Eastern_Belt	32.58383	-11.09548	894	29/07/2022	29/07/2022	MEK, Octenol	4	6	10	0	0	0	10	Yes	10		1
EB	15	Luangwa_Lunsemfwa_Eastern_Belt	32.59075	-11.10293	885	29/07/2022	29/07/2022	MEK, Octenol	3	1	4	0	0	0	4	Yes	10		0.4
EB	16	Luangwa_Lunsemfwa_Eastern_Belt	32.5966	-11.10731	871	29/07/2022	29/07/2022	MEK, Octenol	2	6	8	0	0	0	8	Yes	10		0.8
EB	17	Luangwa_Lunsemfwa_Eastern_Belt	32.6056	-11.10922	860	29/07/2022	29/07/2022	MEK, Octenol	8	6	14	0	0	0	14	Yes	10		1.4
EB	18	Luangwa_Lunsemfwa_Eastern_Belt	32.61434	-11.11332	852	29/07/2022	29/07/2022	MEK, Octenol	2	3	5	0	0	0	5	Yes	10		0.5
EB	19	Luangwa_Lunsemfwa_Eastern_Belt	32.62218	-11.11715	843	29/07/2022	29/07/2022	MEK, Octenol	7	1	8	0	0	0	8	Yes	10		0.8
EB	20	Luangwa_Lunsemfwa_Eastern_Belt	32.63093	-11.12101	830	29/07/2022	29/07/2022	MEK, Octenol	3	2	5	0	0	0	5	Yes	10		0.5
EB	21	Luangwa_Lunsemfwa_Eastern_Belt	32.63924	-11.12517	823	29/07/2022	29/07/2022	MEK, Octenol	0	2	2	0	0	0	2	Yes	10		0.2
EB	22	Luangwa_Lunsemfwa_Eastern_Belt	32.64719	-11.13212	808	29/07/2022	29/07/2022	MEK, Octenol	2	2	4	0	0	0	4	Yes	10		0.4
EB	23	Luangwa_Lunsemfwa_Eastern_Belt	32.65226	-11.13791	798	29/07/2022	29/07/2022	MEK, Octenol	0	4	4	0	0	0	4	Yes	10		0.4
EB	24	Luangwa_Lunsemfwa_Eastern_Belt	32.65813	-11.14503	789	29/07/2022	29/07/2022	MEK, Octenol	1	2	3	0	0	0	3	Yes	10		0.3
EB	25	Luangwa_Lunsemfwa_Eastern_Belt	32.66406	-11.15223	791	29/07/2022	29/07/2022	MEK, Octenol	0	10	10	0	0	0	10	Yes	10		1
EB	26	Luangwa_Lunsemfwa_Eastern_Belt	32.67091	-11.1602	793	29/07/2022	29/07/2022	MEK, Octenol	9	11	20	0	0	0	20	Yes	10		2
EB	27	Luangwa_Lunsemfwa_Eastern_Belt	32.67721	-11.16761	786	29/07/2022	29/07/2022	MEK, Octenol	4	12	16	0	0	0	16	Yes	10		1.6
EB	28	Luangwa_Lunsemfwa_Eastern_Belt	32.68277	-11.17361	778	29/07/2022	29/07/2022	MEK, Octenol	7	5	12	0	0	0	12	Yes	10		1.2
EB	29	Luangwa_Lunsemfwa_Eastern_Belt	32.68918	-11.18364	762	29/07/2022	29/07/2022	MEK, Octenol	4	1	5	0	0	0	5	Yes	10		0.5
EB	30	Luangwa_Lunsemfwa_Eastern_Belt	32.69457	-11.18931	753	29/07/2022	29/07/2022	MEK, Octenol	0	0	0	0	0	0	0	No	10		0
EB	31	Luangwa_Lunsemfwa_Eastern_Belt	32.7013	-11.19492	749	29/07/2022	29/07/2022	MEK, Octenol	0	1	1	0	0	0	1	Yes	10		0.1
EB	0	Luangwa_Lunsemfwa_Eastern_Belt	32.83199	-11.20641	631	16/11/2021	16/11/2021	MEK, Octenol	2	1	3	0	0	0	3	Yes	10		0.3
EB	1	Luangwa_Lunsemfwa_Eastern_Belt	32.82443	-11.21267	688	16/11/2021	16/11/2021	MEK, Octenol	2	2	4	0	0	0	4	Yes	10		0.4
EB	2	Luangwa_Lunsemfwa_Eastern_Belt	32.82022	-11.22076	684	16/11/2021	16/11/2021	MEK, Octenol	3	3	6	0	0	0	6	Yes	10		0.6
EB	3	Luangwa_Lunsemfwa_Eastern_Belt	32.81281	-11.22332	667	16/11/2021	16/11/2021	MEK, Octenol	5	5	10	0	0	0	10	Yes	10		1
EB	4	Luangwa_Lunsemfwa_Eastern_Belt	32.80545	-11.2201	671	16/11/2021	16/11/2021	MEK, Octenol	27	10	37	0	0	0	37	Yes	10		3.7
EB	5	Luangwa_Lunsemfwa_Eastern_Belt	32.79771	-11.22265	669	16/11/2021	16/11/2021	MEK, Octenol	12	9	21	0	0	0	21	Yes	10		2.1
EB	6	Luangwa_Lunsemfwa_Eastern_Belt	32.79209	-11.22682	673	16/11/2021	16/11/2021	MEK, Octenol	14	4	18	0	0	0	18	Yes	10		1.8
EB	7	Luangwa_Lunsemfwa_Eastern_Belt	32.78271	-11.22603	677	16/11/2021	16/11/2021	MEK, Octenol	2	2	4	0	0	0	4	Yes	10		0.4
EB	8	Luangwa_Lunsemfwa_Eastern_Belt	32.77362	-11.2253	683	16/11/2021	16/11/2021	MEK, Octenol	0	2	2	0	0	0	2	Yes	10		0.2
EB	9	Luangwa_Lunsemfwa_Eastern_Belt	32.76242	-11.22252	697	16/11/2021	16/11/2021	MEK, Octenol	4	1	5	0	0	0	5	Yes	10		0.5
EB	10	Luangwa_Lunsemfwa_Eastern_Belt	32.75356	-11.21951	704	16/11/2021	16/11/2021	MEK, Octenol	4	11	15	0	0	0	15	Yes	10		1.5
EB	0	Luangwa_Lunsemfwa_Eastern_Belt	33.11141	-11.27481		17/11/2021	17/11/2021	MEK, Octenol	0	0	0	0	0	0	0	No	10		0
EB	1	Luangwa_Lunsemfwa_Eastern_Belt	33.10241	-11.2751		17/11/2021	17/11/2021	MEK, Octenol	0	0	0	0	0	0	0	No	10		0
EB	2	Luangwa_Lunsemfwa_Eastern_Belt	33.09371	-11.27142		17/11/2021	17/11/2021	MEK, Octenol	0	0	0	0	0	0	0	No	10		0
EB	3	Luangwa_Lunsemfwa_Eastern_Belt	33.08402	-11.27045		17/11/2021	17/11/2021	MEK, Octenol	0	0	0	0	0	0	0	No	10		0
EB	4	Luangwa_Lunsemfwa_Eastern_Belt	33.07531	-11.27065		17/11/2021	17/11/2021	MEK, Octenol	0	0	0	0	0	0	0	No	10		0
EB	5	Luangwa_Lunsemfwa_Eastern_Belt	33.06583	-11.26949		17/11/2021	17/11/2021	MEK, Octenol	0	0	0	0	0	0	0	No	10		0
EB	6	Luangwa_Lunsemfwa_Eastern_Belt	33.05721	-11.26939		17/11/2021	17/11/2021	MEK, Octenol	0	0	0	0	0	0	0	No	10		0
EB	7	Luangwa_Lunsemfwa_Eastern_Belt	33.04725	-11.26794		17/11/2021	17/11/2021	MEK, Octenol	0	0	0	0	0	0	0	No	10		0
EB	8	Luangwa_Lunsemfwa_Eastern_Belt	33.03931	-11.26562		17/11/2021	17/11/2021	MEK, Octenol	0	0	0	0	0	0	0	No	10		0
EB	9	Luangwa_Lunsemfwa_Eastern_Belt	33.03021	-11.26552		17/11/2021	17/11/2021	MEK, Octenol	0	0	0	0	0	0	0	No	10		0
EB	10	Luangwa_Lunsemfwa_Eastern_Belt	33.02257	-11.26929		17/11/2021	17/11/2021	MEK, Octenol	0	0	0	0	0	0	0	No	10		0
EB	11	Luangwa_Lunsemfwa_Eastern_Belt	33.01366	-11.27297		17/11/2021	17/11/2021	MEK, Octenol	0	0	0	0	0	0	0	No	10		0
EB	12	Luangwa_Lunsemfwa_Eastern_Belt	33.00524	-11.27326		17/11/2021	17/11/2021	MEK, Octenol	0	0	0	0	0	0	0	No	10		0
EB	13	Luangwa_Lunsemfwa_Eastern_Belt	32.99653	-11.27752		17/11/2021	17/11/2021	MEK, Octenol	0	0	0	0	0	0	0	No	10		0
EB	14	Luangwa_Lunsemfwa_Eastern_Belt	32.98899	-11.28468		17/11/2021	17/11/2021	MEK, Octenol	0	0	0	0	0	0	0	No	10		0
EB	15	Luangwa_Lunsemfwa_Eastern_Belt	32.98308	-11.29271		17/11/2021	17/11/2021	MEK, Octenol	0	0	0	0	0	0	0	No	10		0
EB	16	Luangwa_Lunsemfwa_Eastern_Belt	32.97428	-11.29552		17/11/2021	17/11/2021	MEK, Octenol	0	0	0	0	0	0	0	No	10		0
EB	17	Luangwa_Lunsemfwa_Eastern_Belt	32.96508	-11.29668		17/11/2021	17/11/2021	MEK, Octenol	0	0	0	0	0	0	0	No	10		0
EB	18	Luangwa_Lunsemfwa_Eastern_Belt	32.95676	-11.29765		17/11/2021	17/11/2021	MEK, Octenol	0	0	0	0	0	0	0	No	10		0
EB	19	Luangwa_Lunsemfwa_Eastern_Belt	32.94882	-11.30036		17/11/2021	17/11/2021	MEK, Octenol	0	0	0	0	0	0	0	No	10		0
EB	20	Luangwa_Lunsemfwa_Eastern_Belt	32.94369	-11.3081		17/11/2021	17/11/2021	MEK, Octenol	0	0	0	0	0	0	0	No	10		0
EB	21	Luangwa_Lunsemfwa_Eastern_Belt	32.93769	-11.31342		17/11/2021	17/11/2021	MEK, Octenol	0	0	0	0	0	0	0	No	10		0
EB	22	Luangwa_Lunsemfwa_Eastern_Belt	32.93179	-11.31923		17/11/2021	17/11/2021	MEK, Octenol	0	0	0	0	0	0	0	No	10		0
EB	23	Luangwa_Lunsemfwa_Eastern_Belt	32.92502	-11.32746		17/11/2021	17/11/2021	MEK, Octenol	0	0	0	0	0	0	0	No	10		0
EB	24	Luangwa_Lunsemfwa_Eastern_Belt	32.91824	-11.33249		17/11/2021	17/11/2021	MEK, Octenol	0	0	0	0	0	0	0	No	10		0
EB	25	Luangwa_Lunsemfwa_Eastern_Belt	32.91108	-11.33607		17/11/2021	17/11/2021	MEK, Octenol	0	0	0	0	0	0	0	No	10		0
EB	26	Luangwa_Lunsemfwa_Eastern_Belt	32.90382	-11.34294		17/11/2021	17/11/2021	MEK, Octenol	0	0	0	0	0	0	0	No	10		0
EB	27	Luangwa_Lunsemfwa_Eastern_Belt	32.89772	-11.35031		17/11/2021	17/11/2021	MEK, Octenol	0	0	0	0	0	0	0	No	10		0
EB	28	Luangwa_Lunsemfwa_Eastern_Belt	32.89066	-11.35543		17/11/2021	17/11/2021	MEK, Octenol	0	0	0	0	0	0	0	No	10		0
EB	29	Luangwa_Lunsemfwa_Eastern_Belt	32.88447	-11.36231		17/11/2021	17/11/2021	MEK, Octenol	0	0	0	0	0	0	0	No	10		0
EB	30	Luangwa_Lunsemfwa_Eastern_Belt	32.87808	-11.36849		17/11/2021	17/11/2021	MEK, Octenol	0	0	0	0	0	0	0	No	10		0
EB	31	Luangwa_Lunsemfwa_Eastern_Belt	32.87082	-11.37565		17/11/2021	17/11/2021	MEK, Octenol	0	0	0	0	0	0	0	No	10		0
EB	32	Luangwa_Lunsemfwa_Eastern_Belt	32.86472	-11.38088		17/11/2021	17/11/2021	MEK, Octenol	0	0	0	0	0	0	0	No	10		0
EB	33	Luangwa_Lunsemfwa_Eastern_Belt	32.85931	-11.39017		17/11/2021	17/11/2021	MEK, Octenol	0	0	0	0	0	0	0	No	10		0
EB	34	Luangwa_Lunsemfwa_Eastern_Belt	32.85824	-11.39646		17/11/2021	17/11/2021	MEK, Octenol	0	0	0	0	0	0	0	No	10		0
EB	35	Luangwa_Lunsemfwa_Eastern_Belt	32.85601	-11.40701		17/11/2021	17/11/2021	MEK, Octenol	0	0	0	0	0	0	0	No	10		0
EB	36	Luangwa_Lunsemfwa_Eastern_Belt	32.84866	-11.41291		17/11/2021	17/11/2021	MEK, Octenol	0	0	0	0	0	0	0	No	10		0
EB	37	Luangwa_Lunsemfwa_Eastern_Belt	32.84188	-11.41727		17/11/2021	17/11/2021	MEK, Octenol	0	0	0	0	0	0	0	No	10		0
EB	38	Luangwa_Lunsemfwa_Eastern_Belt	32.83405	-11.41978		17/11/2021	17/11/2021	MEK, Octenol	0	0	0	0	0	0	0	No	10		0
EB	39	Luangwa_Lunsemfwa_Eastern_Belt	32.83027	-11.42849		17/11/2021	17/11/2021	MEK, Octenol	0	0	0	0	0	0	0	No	10		0
EB	40	Luangwa_Lunsemfwa_Eastern_Belt	32.82651	-11.43662		17/11/2021	17/11/2021	MEK, Octenol	0	0	0	0	0	0	0	No	10		0
EB	41	Luangwa_Lunsemfwa_Eastern_Belt	32.82272	-11.44436		17/11/2021	17/11/2021	MEK, Octenol	0	0	0	0	0	0	0	No	10		0
EB	42	Luangwa_Lunsemfwa_Eastern_Belt	32.81701	-11.46014		17/11/2021	17/11/2021	MEK, Octenol	0	0	0	0	0	0	0	No	10		0
EB	43	Luangwa_Lunsemfwa_Eastern_Belt	32.81566	-11.46924		17/11/2021	17/11/2021	MEK, Octenol	0	0	0	0	0	0	0	No	10		0
EB	44	Luangwa_Lunsemfwa_Eastern_Belt	32.81451	-11.47824		17/11/2021	17/11/2021	MEK, Octenol	0	0	0	0	0	0	0	No	10		0
EB	45	Luangwa_Lunsemfwa_Eastern_Belt	32.81072	-11.48753		17/11/2021	17/11/2021	MEK, Octenol	0	0	0	0	0	0	0	No	10		0
EB	46	Luangwa_Lunsemfwa_Eastern_Belt	32.80811	-11.50175		17/11/2021	17/11/2021	MEK, Octenol	0	0	0	0	0	0	0	No	10		0
EB	47	Luangwa_Lunsemfwa_Eastern_Belt	32.80366	-11.51056		17/11/2021	17/11/2021	MEK, Octenol	0	0	0	0	0	0	0	No	10		0
EB	48	Luangwa_Lunsemfwa_Eastern_Belt	32.79882	-11.51821		17/11/2021	17/11/2021	MEK, Octenol	0	0	0	0	0	0	0	No	10		0
EB	49	Luangwa_Lunsemfwa_Eastern_Belt	32.79272	-11.53011		17/11/2021	17/11/2021	MEK, Octenol	0	0	0	0	0	0	0	No	10		0
EB	50	Luangwa_Lunsemfwa_Eastern_Belt	32.78751	-11.53591		17/11/2021	17/11/2021	MEK, Octenol	0	0	0	0	0	0	0	No	10		0
EB	51	Luangwa_Lunsemfwa_Eastern_Belt	32.78411	-11.54443		17/11/2021	17/11/2021	MEK, Octenol	0	0	0	0	0	0	0	No	10		0
EB	52	Luangwa_Lunsemfwa_Eastern_Belt	32.78121	-11.55295		17/11/2021	17/11/2021	MEK, Octenol	0	0	0	0	0	0	0	No	10		0
EB	53	Luangwa_Lunsemfwa_Eastern_Belt	32.77908	-11.56195		17/11/2021	17/11/2021	MEK, Octenol	0	0	0	0	0	0	0	No	10		0
EB	54	Luangwa_Lunsemfwa_Eastern_Belt	32.77946	-11.57095		17/11/2021	17/11/2021	MEK, Octenol	0	0	0	0	0	0	0	No	10		0
EB	55	Luangwa_Lunsemfwa_Eastern_Belt	32.77851	-11.57898		17/11/2021	17/11/2021	MEK, Octenol	0	0	0	0	0	0	0	No	10		0
EB	56	Luangwa_Lunsemfwa_Eastern_Belt	32.77791	-11.59263		17/11/2021	17/11/2021	MEK, Octenol	0	0	0	0	0	0	0	No	10		0
EB	57	Luangwa_Lunsemfwa_Eastern_Belt	32.77841	-11.60211		17/11/2021	17/11/2021	MEK, Octenol	0	0	0	0	0	0	0	No	10		0
EB	58	Luangwa_Lunsemfwa_Eastern_Belt	32.77772	-11.61063		17/11/2021	17/11/2021	MEK, Octenol	0	0	0	0	0	0	0	No	10		0
EB	59	Luangwa_Lunsemfwa_Eastern_Belt	32.77743	-11.61895		17/11/2021	17/11/2021	MEK, Octenol	0	0	0	0	0	0	0	No	10		0
EB	60	Luangwa_Lunsemfwa_Eastern_Belt	32.77637	-11.62766		17/11/2021	17/11/2021	MEK, Octenol	0	0	0	0	0	0	0	No	10		0
EB	61	Luangwa_Lunsemfwa_Eastern_Belt	32.77559	-11.63763		17/11/2021	17/11/2021	MEK, Octenol	0	0	0	0	0	0	0	No	10		0
EB	62	Luangwa_Lunsemfwa_Eastern_Belt	32.7722	-11.64866		17/11/2021	17/11/2021	MEK, Octenol	0	0	0	0	0	0	0	No	10		0
EB	63	Luangwa_Lunsemfwa_Eastern_Belt	32.76727	-11.66376		17/11/2021	17/11/2021	MEK, Octenol	0	0	0	0	0	0	0	No	10		0
EB	64	Luangwa_Lunsemfwa_Eastern_Belt	32.76901	-11.67479		17/11/2021	17/11/2021	MEK, Octenol	0	0	0	0	0	0	0	No	10		0
EB	0	Luangwa_Lunsemfwa_Eastern_Belt	32.07704	-11.66749	992	1/8/20220	1/8/20220	MEK, Octenol	0	0	0	0	0	0	0	No	10		0
EB	1	Luangwa_Lunsemfwa_Eastern_Belt	32.0768	-11.65824	990	1/8/20220	1/8/20220	MEK, Octenol	0	0	0	0	0	0	0	No	10		0
EB	2	Luangwa_Lunsemfwa_Eastern_Belt	32.0743	-11.64937	987	1/8/20220	1/8/20220	MEK, Octenol	1	0	1	0	0	0	2	Yes	10		0.2
EB	3	Luangwa_Lunsemfwa_Eastern_Belt	32.07971	-11.67618	976	1/8/20220	1/8/20220	MEK, Octenol	0	1	1	0	0	1	3	Yes	10		0.3
EB	4	Luangwa_Lunsemfwa_Eastern_Belt	32.0854	-11.68351	979	1/8/20220	1/8/20220	MEK, Octenol	1	0	1	0	0	0	2	Yes	10		0.2
EB	5	Luangwa_Lunsemfwa_Eastern_Belt	32.09217	-11.68911	952	1/8/20220	1/8/20220	MEK, Octenol	4	0	4	5	0	5	21	Yes	10		2.1
EB	6	Luangwa_Lunsemfwa_Eastern_Belt	32.09816	-11.69538	873	1/8/20220	1/8/20220	MEK, Octenol	3	0	3	3	0	3	12	Yes	10		1.2
EB	7	Luangwa_Lunsemfwa_Eastern_Belt	32.10385	-11.70059	788	1/8/20220	1/8/20220	MEK, Octenol	0	0	0	2	0	2	4	Yes	10		0.4
EB	8	Luangwa_Lunsemfwa_Eastern_Belt	32.10836	-11.70831	780	1/8/20220	1/8/20220	MEK, Octenol	36	0	36	2	0	2	78	Yes	10		7.8
EB	9	Luangwa_Lunsemfwa_Eastern_Belt	32.11509	-11.71451	771	1/8/20220	1/8/20220	MEK, Octenol	5	0	5	0	0	0	10	Yes	10		1
EB	10	Luangwa_Lunsemfwa_Eastern_Belt	32.12262	-11.71846	762	1/8/20220	1/8/20220	MEK, Octenol	6	0	6	2	0	2	17	Yes	10		1.7
EB	11	Luangwa_Lunsemfwa_Eastern_Belt	32.13205	-11.72268	753	1/8/20220	1/8/20220	MEK, Octenol	26	0	26	0	0	0	52	Yes	10		5.2
EB	12	Luangwa_Lunsemfwa_Eastern_Belt	32.1396	-11.72977	762	1/8/20220	1/8/20220	MEK, Octenol	41	0	41	0	0	0	82	Yes	10		8.2
EB	13	Luangwa_Lunsemfwa_Eastern_Belt	32.1462	-11.73553	738	1/8/20220	1/8/20220	MEK, Octenol	8	0	8	0	0	0	16	Yes	10		1.6
EB	14	Luangwa_Lunsemfwa_Eastern_Belt	32.15291	-11.73939	730	1/8/20220	1/8/20220	MEK, Octenol	14	0	14	0	0	0	28	Yes	10		2.8
EB	15	Luangwa_Lunsemfwa_Eastern_Belt	32.15927	-11.74442	725	1/8/20220	1/8/20220	MEK, Octenol	9	0	9	0	0	0	18	Yes	10		1.8
EB	16	Luangwa_Lunsemfwa_Eastern_Belt	32.16735	-11.7459	688	1/8/20220	1/8/20220	MEK, Octenol	1	0	1	0	0	0	2	Yes	10		0.2
EB	17	Luangwa_Lunsemfwa_Eastern_Belt	32.17339	-11.75144	679	1/8/20220	1/8/20220	MEK, Octenol	0	0	0	0	0	0	0	No	10		0
EB	18	Luangwa_Lunsemfwa_Eastern_Belt	32.18475	-11.75598	696	1/8/20220	1/8/20220	MEK, Octenol	20	0	20	0	0	0	40	Yes	10		4
EB	19	Luangwa_Lunsemfwa_Eastern_Belt	32.19285	-11.75948	704	1/8/20220	1/8/20220	MEK, Octenol	0	0	0	0	0	0	0	No	10		0
EB	20	Luangwa_Lunsemfwa_Eastern_Belt	32.20074	-11.76248	694	1/8/20220	1/8/20220	MEK, Octenol	1	0	1	0	0	0	2	Yes	10		0.2
EB	21	Luangwa_Lunsemfwa_Eastern_Belt	32.20847	-11.76545	700	1/8/20220	1/8/20220	MEK, Octenol	7	0	7	0	0	0	14	Yes	10		1.4
EB	22	Luangwa_Lunsemfwa_Eastern_Belt	32.21584	-11.76301	711	1/8/20220	1/8/20220	MEK, Octenol	2	0	2	0	0	0	4	Yes	10		0.4
EB	23	Luangwa_Lunsemfwa_Eastern_Belt	32.22436	-11.76137	708	1/8/20220	1/8/20220	MEK, Octenol	1	0	1	0	0	0	2	Yes	10		0.2
EB	24	Luangwa_Lunsemfwa_Eastern_Belt	32.23156	-11.76762	701	1/8/20220	1/8/20220	MEK, Octenol	1	0	1	0	0	0	2	Yes	10		0.2
EB	25	Luangwa_Lunsemfwa_Eastern_Belt	32.23761	-11.77245	691	1/8/20220	1/8/20220	MEK, Octenol	1	0	1	0	0	0	2	Yes	10		0.2
EB	26	Luangwa_Lunsemfwa_Eastern_Belt	32.24572	-11.7762	683	1/8/20220	1/8/20220	MEK, Octenol	3	0	3	0	0	0	6	Yes	10		0.6
EB	27	Luangwa_Lunsemfwa_Eastern_Belt	32.26396	-11.77974	679	1/8/20220	1/8/20220	MEK, Octenol	0	0	0	0	0	0	0	No	10		0
EB	28	Luangwa_Lunsemfwa_Eastern_Belt	32.26205	-11.78156	679	1/8/20220	1/8/20220	MEK, Octenol	1	0	1	0	0	0	2	Yes	10		0.2
EB	29	Luangwa_Lunsemfwa_Eastern_Belt	32.27116	-11.78361	661	1/8/20220	1/8/20220	MEK, Octenol	23	0	23	0	0	0	46	Yes	10		4.6
EB	30	Luangwa_Lunsemfwa_Eastern_Belt	32.27859	-11.77852	671	1/8/20220	1/8/20220	MEK, Octenol	13	0	13	0	0	0	26	Yes	10		2.6
EB	31	Luangwa_Lunsemfwa_Eastern_Belt	32.28609	-11.77119	671	1/8/20220	1/8/20220	MEK, Octenol	24	0	24	0	0	0	48	Yes	10		4.8
EB	32	Luangwa_Lunsemfwa_Eastern_Belt	32.29297	-11.76432	678	1/8/20220	1/8/20220	MEK, Octenol	20	0	20	0	0	0	40	Yes	10		4
EB	33	Luangwa_Lunsemfwa_Eastern_Belt	32.3031	-11.75426	686	1/8/20220	1/8/20220	MEK, Octenol	10	0	10	0	0	0	20	Yes	10		2
EB	0	Luangwa_Lunsemfwa_Eastern_Belt	30.59405	-14.35417	538	18/05/2022	18/05/2022	MEK, Octenol	0	0	0	0	0	0	0	No	10		0
EB	1	Luangwa_Lunsemfwa_Eastern_Belt	30.59173	-14.34586	505	18/05/2022	18/05/2022	MEK, Octenol	3	0	3	0	0	0	3	Yes	10		0.3
EB	2	Luangwa_Lunsemfwa_Eastern_Belt	30.58585	-14.33863	502	18/05/2022	18/05/2022	MEK, Octenol	0	0	0	0	0	0	0	No	10		0
EB	3	Luangwa_Lunsemfwa_Eastern_Belt	30.5795	-14.33383	471	18/05/2022	18/05/2022	MEK, Octenol	3	1	4	0	0	0	4	Yes	10		0.4
EB	4	Luangwa_Lunsemfwa_Eastern_Belt	30.57263	-14.32877	463	18/05/2022	18/05/2022	MEK, Octenol	5	1	6	0	0	0	6	Yes	10		0.6
EB	5	Luangwa_Lunsemfwa_Eastern_Belt	30.56565	-14.32232	459	18/05/2022	18/05/2022	MEK, Octenol	5	2	7	0	0	0	7	Yes	10		0.7
EB	6	Luangwa_Lunsemfwa_Eastern_Belt	30.55652	-14.31856	445	18/05/2022	18/05/2022	MEK, Octenol	3	0	3	0	0	0	3	Yes	10		0.3
EB	7	Luangwa_Lunsemfwa_Eastern_Belt	30.5511	-14.31581	418	18/05/2022	18/05/2022	MEK, Octenol	1	1	2	1	1	2	4	Yes	10		0.4
EB	8	Luangwa_Lunsemfwa_Eastern_Belt	30.55037	-14.30658	432	18/05/2022	18/05/2022	MEK, Octenol	0	1	1	0	0	0	1	Yes	10		0.1
EB	0	Luangwa_Lunsemfwa_Eastern_Belt	30.64374	-14.40397		16/05/2022	16/05/2022	MEK, Octenol		0	0	0	0	0	0	No	10	10	0
EB	1	Luangwa_Lunsemfwa_Eastern_Belt	30.63242	-14.40221		16/05/2022	16/05/2022	MEK, Octenol		0	0	0	0	0	0	No	10	10	0
EB	2	Luangwa_Lunsemfwa_Eastern_Belt	30.62561	-14.39771		16/05/2022	16/05/2022	MEK, Octenol		0	0	0	0	0	0	No	10	10	0
EB	3	Luangwa_Lunsemfwa_Eastern_Belt	30.61851	-14.39319		16/05/2022	16/05/2022	MEK, Octenol		0	0	0	0	0	0	No	10	10	0
EB	4	Luangwa_Lunsemfwa_Eastern_Belt	30.61294	-14.38437		16/05/2022	16/05/2022	MEK, Octenol		0	0	0	0	0	0	No	10	10	0
EB	5	Luangwa_Lunsemfwa_Eastern_Belt	30.60601	-14.37981		16/05/2022	16/05/2022	MEK, Octenol		0	0	0	0	0	0	No	10	10	0
EB	6	Luangwa_Lunsemfwa_Eastern_Belt	30.60044	-14.37164		16/05/2022	16/05/2022	MEK, Octenol		0	0	0	0	0	0	No	10	10	0
EB	7	Luangwa_Lunsemfwa_Eastern_Belt	30.59199	-14.36824	577	16/05/2022	16/05/2022	MEK, Octenol	41	0	41	0	0	0	41	Yes	10	10	4.1
EB	8	Luangwa_Lunsemfwa_Eastern_Belt	30.58415	-14.36368	584	16/05/2022	16/05/2022	MEK, Octenol	42	1	43	0	0	0	44	Yes	10	10	4.4
EB	9	Luangwa_Lunsemfwa_Eastern_Belt	30.57517	-14.36641	610	16/05/2022	16/05/2022	MEK, Octenol	49	2	51	0	0	0	55	Yes	10	10	5.5
EB	10	Luangwa_Lunsemfwa_Eastern_Belt	30.56551	-14.3651	558	16/05/2022	16/05/2022	MEK, Octenol	48	7	55	0	0	0	62	Yes	10	10	6.2
EB	11	Luangwa_Lunsemfwa_Eastern_Belt	30.55611	-14.36633	529	16/05/2022	16/05/2022	MEK, Octenol	47	25	72	0	0	0	99	Yes	10	10	9.9
EB	12	Luangwa_Lunsemfwa_Eastern_Belt	30.54633	-14.36761	475	16/05/2022	16/05/2022	MEK, Octenol	48	42	90	0	7	7	151	Yes	10	10	15.1
EB	13	Luangwa_Lunsemfwa_Eastern_Belt	30.53679	-14.36495	442	16/05/2022	16/05/2022	MEK, Octenol	42	18	60	0	7	7	89	Yes	10	10	8.9
EB	14	Luangwa_Lunsemfwa_Eastern_Belt	30.52796	-14.36854	429	16/05/2022	16/05/2022	MEK, Octenol	38	11	49	0	0	0	65	Yes	10	10	6.5
EB	15	Luangwa_Lunsemfwa_Eastern_Belt	30.51975	-14.3736	430	16/05/2022	16/05/2022	MEK, Octenol	34	7	41	0	1	1	51	Yes	10	10	5.1
EB	16	Luangwa_Lunsemfwa_Eastern_Belt	30.51059	-14.37833	425	16/05/2022	16/05/2022	MEK, Octenol	36	40	76	0	4	4	127	Yes	10	10	12.7
EB	17	Luangwa_Lunsemfwa_Eastern_Belt	30.50321	-14.38426	425	16/05/2022	16/05/2022	MEK, Octenol	33	8	41	0	0	0	50	Yes	10	10	5
EB	18	Luangwa_Lunsemfwa_Eastern_Belt	30.49779	-14.39163	424	16/05/2022	16/05/2022	MEK, Octenol	32	20	52	0	1	1	73	Yes	10	10	7.3
EB	19	Luangwa_Lunsemfwa_Eastern_Belt	30.49231	-14.39154	426	16/05/2022	16/05/2022	MEK, Octenol	29	4	33	0	0	0	39	Yes	10	10	3.9
EB	0	Luangwa_Lunsemfwa_Eastern_Belt	30.77769	-14.50915		16/05/2022	16/05/2022	MEK, Octenol	0	0	0	0	0	0	0	No	10		0
EB	1	Luangwa_Lunsemfwa_Eastern_Belt	30.76979	-14.50528		16/05/2022	16/05/2022	MEK, Octenol	0	0	0	0	0	0	0	No	10		0
EB	2	Luangwa_Lunsemfwa_Eastern_Belt	30.76383	-14.49851		16/05/2022	16/05/2022	MEK, Octenol	0	0	0	0	0	0	0	No	10		0
EB	3	Luangwa_Lunsemfwa_Eastern_Belt	30.75569	-14.49722		16/05/2022	16/05/2022	MEK, Octenol	0	0	0	0	0	0	0	No	10		0
EB	4	Luangwa_Lunsemfwa_Eastern_Belt	30.74738	-14.49198		16/05/2022	16/05/2022	MEK, Octenol	0	0	0	0	0	0	0	No	10		0
EB	5	Luangwa_Lunsemfwa_Eastern_Belt	30.74166	-14.48763		16/05/2022	16/05/2022	MEK, Octenol	0	0	0	0	0	0	0	No	10		0
EB	6	Luangwa_Lunsemfwa_Eastern_Belt	30.73344	-14.48255		16/05/2022	16/05/2022	MEK, Octenol	0	0	0	0	0	0	0	No	10		0
EB	7	Luangwa_Lunsemfwa_Eastern_Belt	30.72474	-14.48328		16/05/2022	16/05/2022	MEK, Octenol	0	0	0	0	0	0	0	No	10		0
EB	8	Luangwa_Lunsemfwa_Eastern_Belt	30.71442	-14.48497		16/05/2022	16/05/2022	MEK, Octenol	0	0	0	0	0	0	0	No	10		0
EB	9	Luangwa_Lunsemfwa_Eastern_Belt	30.70644	-14.48449		16/05/2022	16/05/2022	MEK, Octenol	0	0	0	0	0	0	0	No	10		0
EB	10	Luangwa_Lunsemfwa_Eastern_Belt	30.69791	-14.47957		16/05/2022	16/05/2022	MEK, Octenol	0	0	0	0	0	0	0	No	10		0
EB	11	Luangwa_Lunsemfwa_Eastern_Belt	30.69049	-14.47522		16/05/2022	16/05/2022	MEK, Octenol	0	0	0	0	0	0	0	No	10		0
EB	12	Luangwa_Lunsemfwa_Eastern_Belt	30.68178	-14.47199		16/05/2022	16/05/2022	MEK, Octenol	0	0	0	0	0	0	0	No	10		0
EB	13	Luangwa_Lunsemfwa_Eastern_Belt	30.66994	-14.46701		16/05/2022	16/05/2022	MEK, Octenol	0	0	0	0	0	0	0	No	10		0
EB	14	Luangwa_Lunsemfwa_Eastern_Belt	30.66051	-14.46587		16/05/2022	16/05/2022	MEK, Octenol	0	0	0	0	0	0	0	No	10		0
EB	15	Luangwa_Lunsemfwa_Eastern_Belt	30.65213	-14.46748		16/05/2022	16/05/2022	MEK, Octenol	0	0	0	0	0	0	0	No	10		0
EB	16	Luangwa_Lunsemfwa_Eastern_Belt	30.64326	-14.46909		16/05/2022	16/05/2022	MEK, Octenol	0	0	0	0	0	0	0	No	10		0
EB		Luangwa_Lunsemfwa_Eastern_Belt	30.63383	-14.46925		16/05/2022	16/05/2022	MEK, Octenol	0	0	0	0	0	0	0	No	10		0
EB		Luangwa_Lunsemfwa_Eastern_Belt	30.62521	-14.46845		16/05/2022	16/05/2022	MEK, Octenol	0	0	0	0	0	0	0	No	10		0
EB	17	Luangwa_Lunsemfwa_Eastern_Belt	30.61691	-14.46684		16/05/2022	16/05/2022	MEK, Octenol	0	0	0	0	0	0	0	No	10		0
EB	18	Luangwa_Lunsemfwa_Eastern_Belt	30.60629	-14.46295	650	16/05/2022	16/05/2022	MEK, Octenol	0	0	0	0	0	0	0	No	10		0
EB	19	Luangwa_Lunsemfwa_Eastern_Belt	30.59733	-14.45981	638	16/05/2022	16/05/2022	MEK, Octenol	0	0	0	0	0	0	0	No	10		0
EB	20	Luangwa_Lunsemfwa_Eastern_Belt	30.58842	-14.45665	635	16/05/2022	16/05/2022	MEK, Octenol	0	0	0	0	0	0	0	No	10		0
EB	21	Luangwa_Lunsemfwa_Eastern_Belt	30.57926	-14.45393	650	16/05/2022	16/05/2022	MEK, Octenol	0	0	0	0	0	0	0	No	10		0
EB	22	Luangwa_Lunsemfwa_Eastern_Belt	30.57281	-14.44868	620	16/05/2022	16/05/2022	MEK, Octenol	7	3	10	0	0	0	10	Yes	10		1
EB	23	Luangwa_Lunsemfwa_Eastern_Belt	30.56528	-14.44627	559	16/05/2022	16/05/2022	MEK, Octenol	7	6	13	4	5	9	22	Yes	10		2.2
EB	24	Luangwa_Lunsemfwa_Eastern_Belt	30.55686	-14.4409	564	16/05/2022	16/05/2022	MEK, Octenol	6	12	18	3	4	7	25	Yes	10		2.5
EB	25	Luangwa_Lunsemfwa_Eastern_Belt	30.55684	-14.44886	544	16/05/2022	16/05/2022	MEK, Octenol	39	3	42	3	3	6	48	Yes	10		4.8
EB	26	Luangwa_Lunsemfwa_Eastern_Belt	30.55411	-14.45746	544	16/05/2022	16/05/2022	MEK, Octenol	20	1	21	1	1	2	23	Yes	10		2.3
EB	27	Luangwa_Lunsemfwa_Eastern_Belt	30.54763	-14.46154	507	16/05/2022	16/05/2022	MEK, Octenol	35	2	37	0	3	3	40	Yes	10		4
EB	28	Luangwa_Lunsemfwa_Eastern_Belt	30.53798	-14.45957	497	16/05/2022	16/05/2022	MEK, Octenol	32	4	36	10	0	10	46	Yes	10		4.6
EB	0	Luangwa_Lunsemfwa_Eastern_Belt	30.56976	-14.32723	441	17/05/2022	17/05/2022	MEK, Octenol	0	0	0	0	0	0	0	No	10		0
EB	1	Luangwa_Lunsemfwa_Eastern_Belt	30.56866	-14.31717	435	17/05/2022	17/05/2022	MEK, Octenol	10	4	14	0	0	0	14	Yes	10		1.4
EB	2	Luangwa_Lunsemfwa_Eastern_Belt	30.57494	-14.31035	426	17/05/2022	17/05/2022	MEK, Octenol	11	0	11	1	0	1	12	Yes	10		1.2
EB	3	Luangwa_Lunsemfwa_Eastern_Belt	30.57861	-14.30259	433	17/05/2022	17/05/2022	MEK, Octenol	9	4	13	1	0	1	14	Yes	10		1.4
EB	4	Luangwa_Lunsemfwa_Eastern_Belt	30.58051	-14.29426	433	17/05/2022	17/05/2022	MEK, Octenol	5	0	5	2	1	3	8	Yes	10		0.8
EB	5	Luangwa_Lunsemfwa_Eastern_Belt	30.58427	-14.28546	434	17/05/2022	17/05/2022	MEK, Octenol	4	1	5	1	2	3	8	Yes	10		0.8
EB	6	Luangwa_Lunsemfwa_Eastern_Belt	30.58494	-14.2756	435	17/05/2022	17/05/2022	MEK, Octenol	5	0	5	1	1	2	7	Yes	10		0.7
EB	7	Luangwa_Lunsemfwa_Eastern_Belt	30.5888	-14.26593	429	17/05/2022	17/05/2022	MEK, Octenol	4	0	4	1	0	1	5	Yes	10		0.5
EB	8	Luangwa_Lunsemfwa_Eastern_Belt	30.59378	-14.25753	431	17/05/2022	17/05/2022	MEK, Octenol	3	0	3	1	2	3	6	Yes	10		0.6
EB	9	Luangwa_Lunsemfwa_Eastern_Belt	30.59944	-14.24841	437	17/05/2022	17/05/2022	MEK, Octenol	8	0	8	0	0	0	8	Yes	10		0.8
EB	10	Luangwa_Lunsemfwa_Eastern_Belt	30.60204	-14.23929	431	17/05/2022	17/05/2022	MEK, Octenol	10	0	10	0	0	0	10	Yes	10		1
EB	11	Luangwa_Lunsemfwa_Eastern_Belt	30.6029	-14.22959	430	17/05/2022	17/05/2022	MEK, Octenol	5	2	7	0	0	0	7	Yes	10		0.7
EB	12	Luangwa_Lunsemfwa_Eastern_Belt	30.60446	-14.44051	432	17/05/2022	17/05/2022	MEK, Octenol	2	0	2	0	0	0	2	Yes	10		0.2
EB	13	Luangwa_Lunsemfwa_Eastern_Belt	30.60175	-14.21159	429	17/05/2022	17/05/2022	MEK, Octenol	0	0	0	1	0	1	1	Yes	10		0.1
EB	14	Luangwa_Lunsemfwa_Eastern_Belt	30.60568	-14.20267	433	17/05/2022	17/05/2022	MEK, Octenol	0	0	0	0	0	0	0	No	10		0
EB	15	Luangwa_Lunsemfwa_Eastern_Belt	30.61552	-14.20101	432	17/05/2022	17/05/2022	MEK, Octenol	0	0	0	0	0	0	0	No	10		0
EB	16	Luangwa_Lunsemfwa_Eastern_Belt	30.61597	-14.19178	436	17/05/2022	17/05/2022	MEK, Octenol	0	0	0	0	0	0	0	No	10		0
EB	17	Luangwa_Lunsemfwa_Eastern_Belt	30.62531	-14.19387	440	17/05/2022	17/05/2022	MEK, Octenol	7	0	7	0	0	0	7	Yes	10		0.7
EB	18	Luangwa_Lunsemfwa_Eastern_Belt	30.63406	-14.19537	450	17/05/2022	17/05/2022	MEK, Octenol	17	2	19	1	0	1	20	Yes	10		2
EB	19	Luangwa_Lunsemfwa_Eastern_Belt	30.64231	-14.19846	461	17/05/2022	17/05/2022	MEK, Octenol	16	0	16	0	0	0	16	Yes	10		1.6
EB	20	Luangwa_Lunsemfwa_Eastern_Belt	30.65054	-14.20272	467	17/05/2022	17/05/2022	MEK, Octenol	17	3	20	0	0	0	20	Yes	10		2
EB	21	Luangwa_Lunsemfwa_Eastern_Belt	30.65686	-14.20947	464	17/05/2022	17/05/2022	MEK, Octenol	17	0	17	0	0	0	17	Yes	10		1.7
EB	22	Luangwa_Lunsemfwa_Eastern_Belt	30.66404	-14.21566	476	17/05/2022	17/05/2022	MEK, Octenol	5	0	5	0	0	0	5	Yes	10		0.5
EB	23	Luangwa_Lunsemfwa_Eastern_Belt	30.67086	-14.22289	471	17/05/2022	17/05/2022	MEK, Octenol	3	1	4	0	0	0	4	Yes	10		0.4
EB	24	Luangwa_Lunsemfwa_Eastern_Belt	30.67718	-14.2299	484	17/05/2022	17/05/2022	MEK, Octenol	19	4	23	2	0	2	25	Yes	10		2.5
EB	25	Luangwa_Lunsemfwa_Eastern_Belt	30.68507	-14.23638	502	17/05/2022	17/05/2022	MEK, Octenol	6	0	6	0	0	0	6	Yes	10		0.6
EB	26	Luangwa_Lunsemfwa_Eastern_Belt	30.68428	-14.2455	554	17/05/2022	17/05/2022	MEK, Octenol	25	6	31	1	0	1	32	Yes	10		3.2
EB	27	Luangwa_Lunsemfwa_Eastern_Belt	30.68662	-14.25505	607	17/05/2022	17/05/2022	MEK, Octenol	11	2	13	0	0	0	13	Yes	10		1.3
EB	28	Luangwa_Lunsemfwa_Eastern_Belt	30.69075	-14.26138	612	17/05/2022	17/05/2022	MEK, Octenol	4	1	5	1	0	1	6	Yes	10		0.6
EB	29	Luangwa_Lunsemfwa_Eastern_Belt	30.69122	-14.27064	605	17/05/2022	17/05/2022	MEK, Octenol	1	7	8	0	0	0	8	Yes	10		0.8
EB	30	Luangwa_Lunsemfwa_Eastern_Belt	30.69151	-14.29019	600	17/05/2022	17/05/2022	MEK, Octenol	10	1	11	0	0	0	11	Yes	10		1.1
EB	31	Luangwa_Lunsemfwa_Eastern_Belt	30.6966	-14.28813	591	17/05/2022	17/05/2022	MEK, Octenol	10	2	12	0	0	0	12	Yes	10		1.2
EB	32	Luangwa_Lunsemfwa_Eastern_Belt	30.69209	-14.29764	627	17/05/2022	17/05/2022	MEK, Octenol	6	2	8	0	0	0	8	Yes	10		0.8
EB	33	Luangwa_Lunsemfwa_Eastern_Belt	30.68353	-14.303	641	17/05/2022	17/05/2022	MEK, Octenol	12	0	12	0	0	0	12	Yes	10		1.2
EB	34	Luangwa_Lunsemfwa_Eastern_Belt	30.6758	-14.30927	646	17/05/2022	17/05/2022	MEK, Octenol	2	0	2	0	0	0	2	Yes	10		0.2
EB	35	Luangwa_Lunsemfwa_Eastern_Belt	30.66953	-14.31656	649	17/05/2022	17/05/2022	MEK, Octenol	7	1	8	0	0	0	8	Yes	10		0.8
EB	36	Luangwa_Lunsemfwa_Eastern_Belt	30.66442	-14.32517	654	17/05/2022	17/05/2022	MEK, Octenol	1	1	2	0	0	0	2	Yes	10		0.2
EB	37	Luangwa_Lunsemfwa_Eastern_Belt	30.65772	-14.33239	599	17/05/2022	17/05/2022	MEK, Octenol	2	0	2	0	0	0	2	Yes	10		0.2
EB	38	Luangwa_Lunsemfwa_Eastern_Belt	30.65016	-14.33807	608	17/05/2022	17/05/2022	MEK, Octenol	3	1	4	0	0	0	4	Yes	10		0.4
EB	39	Luangwa_Lunsemfwa_Eastern_Belt	30.64296	-14.34469	601	17/05/2022	17/05/2022	MEK, Octenol	0	0	0	0	0	0	0	No	10		0
EB	40	Luangwa_Lunsemfwa_Eastern_Belt	30.63406	-14.34802	544	17/05/2022	17/05/2022	MEK, Octenol	0	0	0	0	0	0	0	No	10		0
EB	41	Luangwa_Lunsemfwa_Eastern_Belt	30.62458	-14.34947	532	17/05/2022	17/05/2022	MEK, Octenol	0	0	0	0	0	0	0	No	10		0
EB	42	Luangwa_Lunsemfwa_Eastern_Belt	30.61562	-14.35262	537	17/05/2022	17/05/2022	MEK, Octenol	0	0	0	0	0	0	0	No	10		0
EB	43	Luangwa_Lunsemfwa_Eastern_Belt	30.60631	-14.35633	557	17/05/2022	17/05/2022	MEK, Octenol	0	0	0	0	0	0	0	No	10		0
EB	44	Luangwa_Lunsemfwa_Eastern_Belt	30.59872	-14.36384	559	17/05/2022	17/05/2022	MEK, Octenol	0	0	0	0	0	0	0	No	10		0
EB	0	Luangwa_Lunsemfwa_Eastern_Belt	32.83463	-13.00016	1012	04/09/2022	04/09/2022	MEK, Octenol	0	0	0	0	0	0	0	No	10		0
EB	1	Luangwa_Lunsemfwa_Eastern_Belt	32.82771	-12.99395	1035	04/09/2022	04/09/2022	MEK, Octenol	0	0	0	0	0	0	0	No	10		0
EB	2	Luangwa_Lunsemfwa_Eastern_Belt	32.82166	-12.99056	1024	04/09/2022	04/09/2022	MEK, Octenol	0	0	0	0	0	0	0	No	10		0
EB	3	Luangwa_Lunsemfwa_Eastern_Belt	32.81322	-12.99075	1039	04/09/2022	04/09/2022	MEK, Octenol	0	0	0	0	0	0	0	No	10		0
EB	4	Luangwa_Lunsemfwa_Eastern_Belt	32.80508	-12.99571	1015	04/09/2022	04/09/2022	MEK, Octenol	0	0	0	0	0	0	0	No	10		0
EB	5	Luangwa_Lunsemfwa_Eastern_Belt	32.79675	-12.99853	983	04/09/2022	04/09/2022	MEK, Octenol	0	0	0	0	0	0	0	No	10		0
EB	6	Luangwa_Lunsemfwa_Eastern_Belt	32.78675	-12.9936	990	04/09/2022	04/09/2022	MEK, Octenol	0	0	0	0	0	0	0	No	10		0
EB	7	Luangwa_Lunsemfwa_Eastern_Belt	32.78194	-12.99019	987	04/09/2022	04/09/2022	MEK, Octenol	0	0	0	0	0	0	0	No	10		0
EB	8	Luangwa_Lunsemfwa_Eastern_Belt	32.7916	-13.00059	972	04/09/2022	04/09/2022	MEK, Octenol	0	0	0	0	0	0	0	No	10		0
EB	9	Luangwa_Lunsemfwa_Eastern_Belt	32.78942	-13.00879	1004	04/09/2022	04/09/2022	MEK, Octenol	0	0	0	0	0	0	0	No	10		0
EB	10	Luangwa_Lunsemfwa_Eastern_Belt	32.78593	-13.01719	1021	04/09/2022	04/09/2022	MEK, Octenol	0	0	0	0	0	0	0	No	10		0
EB	11	Luangwa_Lunsemfwa_Eastern_Belt	32.78289	-13.02326	1033	04/09/2022	04/09/2022	MEK, Octenol	0	0	0	0	0	0	0	No	10		0
EB	12	Luangwa_Lunsemfwa_Eastern_Belt	32.77399	-13.02556	1044	04/09/2022	04/09/2022	MEK, Octenol	0	0	0	0	0	0	0	No	10		0
EB	13	Luangwa_Lunsemfwa_Eastern_Belt	32.76384	-13.02842	1044	04/09/2022	04/09/2022	MEK, Octenol	0	0	0	0	0	0	0	No	10		0
EB	14	Luangwa_Lunsemfwa_Eastern_Belt	32.75541	-13.03123	1060	04/09/2022	04/09/2022	MEK, Octenol	0	0	0	0	0	0	0	No	10		0
EB	15	Luangwa_Lunsemfwa_Eastern_Belt	32.74787	-13.03523	1066	04/09/2022	04/09/2022	MEK, Octenol	0	0	0	0	0	0	0	No	10		0
EB	16	Luangwa_Lunsemfwa_Eastern_Belt	32.73912	-13.03797	1067	04/09/2022	04/09/2022	MEK, Octenol	0	0	0	0	0	0	0	No	10		0
EB	17	Luangwa_Lunsemfwa_Eastern_Belt	32.72935	-13.04112	1082	04/09/2022	04/09/2022	MEK, Octenol	0	0	0	0	0	0	0	No	10		0
EB	18	Luangwa_Lunsemfwa_Eastern_Belt	32.72012	-13.04439	1087	04/09/2022	04/09/2022	MEK, Octenol	0	0	0	0	0	0	0	No	10		0
EB	19	Luangwa_Lunsemfwa_Eastern_Belt	32.71268	-13.04584	1097	04/09/2022	04/09/2022	MEK, Octenol	0	0	0	0	0	0	0	No	10		0
EB	20	Luangwa_Lunsemfwa_Eastern_Belt	32.70391	-13.04711	1067	04/09/2022	04/09/2022	MEK, Octenol	0	0	0	0	0	0	0	No	10		0
EB	21	Luangwa_Lunsemfwa_Eastern_Belt	32.69761	-13.05312	1055	04/09/2022	04/09/2022	MEK, Octenol	0	0	0	0	0	0	0	No	10		0
EB	22	Luangwa_Lunsemfwa_Eastern_Belt	32.68991	-13.05449	1055	04/09/2022	04/09/2022	MEK, Octenol	0	0	0	0	0	0	0	No	10		0
EB	23	Luangwa_Lunsemfwa_Eastern_Belt	32.68055	-13.05431	1045	04/09/2022	04/09/2022	MEK, Octenol	0	0	0	0	0	0	0	No	10		0
EB	24	Luangwa_Lunsemfwa_Eastern_Belt	32.67146	-13.05449	1055	04/09/2022	04/09/2022	MEK, Octenol	0	0	0	0	0	0	0	No	10		0
EB	25	Luangwa_Lunsemfwa_Eastern_Belt	32.66279	-13.05771	1021	04/09/2022	04/09/2022	MEK, Octenol	0	0	0	0	0	0	0	No	10		0
EB	0	Luangwa_Lunsemfwa_Eastern_Belt	32.65402	-13.06131	1006	04/09/2022	04/09/2022	MEK, Octenol	0	0	0	0	0	0	0	No	10		0
EB	1	Luangwa_Lunsemfwa_Eastern_Belt	32.64528	-13.06319	1003	04/09/2022	04/09/2022	MEK, Octenol	0	0	0	0	0	0	0	No	10		0
EB	2	Luangwa_Lunsemfwa_Eastern_Belt	32.63582	-13.06233	1000	04/09/2022	04/09/2022	MEK, Octenol	0	0	0	0	0	0	0	No	10		0
EB	3	Luangwa_Lunsemfwa_Eastern_Belt	32.62831	-13.06734	996	04/09/2022	04/09/2022	MEK, Octenol	0	0	0	0	0	0	0	No	10		0
EB	4	Luangwa_Lunsemfwa_Eastern_Belt	32.62379	-13.07478	986	04/09/2022	04/09/2022	MEK, Octenol	0	0	0	0	0	0	0	No	10		0
EB	5	Luangwa_Lunsemfwa_Eastern_Belt	32.61737	-13.08174	977	04/09/2022	04/09/2022	MEK, Octenol	0	0	0	0	0	0	0	No	10		0
EB	6	Luangwa_Lunsemfwa_Eastern_Belt	32.6092	-13.08552	975	04/09/2022	04/09/2022	MEK, Octenol	0	0	0	0	0	0	0	No	10		0
EB	7	Luangwa_Lunsemfwa_Eastern_Belt	32.60002	-13.08819	979	04/09/2022	04/09/2022	MEK, Octenol	0	0	0	0	0	0	0	No	10		0
EB	8	Luangwa_Lunsemfwa_Eastern_Belt	32.59085	-13.08911	971	04/09/2022	04/09/2022	MEK, Octenol	0	0	0	0	0	0	0	No	10		0
EB	9	Luangwa_Lunsemfwa_Eastern_Belt	32.58463	-13.09478	984	04/09/2022	04/09/2022	MEK, Octenol	0	0	0	0	0	0	0	No	10		0
EB	10	Luangwa_Lunsemfwa_Eastern_Belt	32.5834	-13.10344	956	04/09/2022	04/09/2022	MEK, Octenol	0	0	0	0	0	0	0	No	10		0
EB	11	Luangwa_Lunsemfwa_Eastern_Belt	32.58376	-13.11198	914	04/09/2022	04/09/2022	MEK, Octenol	0	0	0	0	0	0	0	No	10		0
EB	12	Luangwa_Lunsemfwa_Eastern_Belt	32.58347	-13.12099	947	04/09/2022	04/09/2022	MEK, Octenol	0	0	0	0	0	0	0	No	10		0
EB	13	Luangwa_Lunsemfwa_Eastern_Belt	32.57632	-13.12489	929	04/09/2022	04/09/2022	MEK, Octenol	0	0	0	0	0	0	0	No	10		0
EB	14	Luangwa_Lunsemfwa_Eastern_Belt	32.56901	-13.12344	920	04/09/2022	04/09/2022	MEK, Octenol	0	0	0	0	0	0	0	No	10		0
EB	15	Luangwa_Lunsemfwa_Eastern_Belt	32.56233	-13.11831	919	04/09/2022	04/09/2022	MEK, Octenol	0	0	0	0	0	0	0	No	10		0
EB	16	Luangwa_Lunsemfwa_Eastern_Belt	32.55374	-13.12174	902	04/09/2022	04/09/2022	MEK, Octenol	0	0	0	0	0	0	0	No	10		0
EB	17	Luangwa_Lunsemfwa_Eastern_Belt	32.54583	-13.12673	989	04/09/2022	04/09/2022	MEK, Octenol	0	0	0	0	0	0	0	No	10		0
EB	18	Luangwa_Lunsemfwa_Eastern_Belt	32.53775	-13.13094	888	04/09/2022	04/09/2022	MEK, Octenol	0	0	0	0	0	0	0	No	10		0
EB	19	Luangwa_Lunsemfwa_Eastern_Belt	32.53012	-13.135	863	04/09/2022	04/09/2022	MEK, Octenol	0	0	0	0	0	0	0	No	10		0
EB	20	Luangwa_Lunsemfwa_Eastern_Belt	32.52472	-13.14132	887	04/09/2022	04/09/2022	MEK, Octenol	0	0	0	0	0	0	0	No	10		0
Luba 1	0	Luangwa_Lunsemfwa_Eastern_Belt	29.95822	-14.6658	420	04/10/2021	04/10/2021	MEK, Octenol	4	2	6	3	1	4	10	Yes	10		1
Luba 1	1	Luangwa_Lunsemfwa_Eastern_Belt	29.96727	-14.66305	420	04/10/2021	04/10/2021	MEK, Octenol	1	1	2	0	2	2	4	Yes	10		0.4
Luba 1	2	Luangwa_Lunsemfwa_Eastern_Belt	29.97604	-14.65939	416	04/10/2021	04/10/2021	MEK, Octenol	14	4	18	2	2	4	22	Yes	10		2.2
Luba 1	3	Luangwa_Lunsemfwa_Eastern_Belt	29.98543	-14.65785	412	04/10/2021	04/10/2021	MEK, Octenol	20	16	36	2	3	5	41	Yes	10		4.1
Luba 1	4	Luangwa_Lunsemfwa_Eastern_Belt	29.99556	-14.65641	433	04/10/2021	04/10/2021	MEK, Octenol	22	6	28	5	1	6	34	Yes	10		3.4
Luba 1	5	Luangwa_Lunsemfwa_Eastern_Belt	29.91796	-14.67832	445	04/10/2021	04/10/2021	MEK, Octenol	20	8	28	4	4	8	36	Yes	10		3.6
Luba 1	6	Luangwa_Lunsemfwa_Eastern_Belt	29.93166	-14.67461	420	04/10/2021	04/10/2021	MEK, Octenol	14	10	24	1	2	3	27	Yes	10		2.7
Luba 1	7	Luangwa_Lunsemfwa_Eastern_Belt	29.94217	-14.66896	421	04/10/2021	04/10/2021	MEK, Octenol	33	11	44	0	2	2	46	Yes	10		4.6
Luba 1	8	Luangwa_Lunsemfwa_Eastern_Belt	29.94926	-14.6668	421	04/10/2021	04/10/2021	MEK, Octenol	23	6	29	0	0	0	29	Yes	10		2.9
Luba 1	9	Luangwa_Lunsemfwa_Eastern_Belt	29.8701	-14.69283	422	04/10/2021	04/10/2021	MEK, Octenol	14	7	21	9	5	14	35	Yes	10		3.5
Luba 1	10	Luangwa_Lunsemfwa_Eastern_Belt	29.87918	-14.69032	426	04/10/2021	04/10/2021	MEK, Octenol	18	8	26	7	2	9	35	Yes	10		3.5
Luba 1	11	Luangwa_Lunsemfwa_Eastern_Belt	29.88665	-14.68444	430	04/10/2021	04/10/2021	MEK, Octenol	22	5	27	3	2	5	32	Yes	10		3.2
Luba 1	12	Luangwa_Lunsemfwa_Eastern_Belt	29.89349	-14.67754	418	04/10/2021	04/10/2021	MEK, Octenol	13	9	22	7	3	10	32	Yes	10		3.2
Luba 1	13	Luangwa_Lunsemfwa_Eastern_Belt	29.9033	-14.6747	434	04/10/2021	04/10/2021	MEK, Octenol	17	7	24	4	1	5	29	Yes	10		2.9
Luba 1	14	Luangwa_Lunsemfwa_Eastern_Belt	29.823	-14.70765	433	04/10/2021	04/10/2021	MEK, Octenol	8	0	8	11	17	28	36	Yes	10		3.6
Luba 1	15	Luangwa_Lunsemfwa_Eastern_Belt	29.84042	-14.70192	444	04/10/2021	04/10/2021	MEK, Octenol	14	3	17	6	11	17	34	Yes	10		3.4
Luba 1	16	Luangwa_Lunsemfwa_Eastern_Belt	29.85033	-14.69871	422	04/10/2021	04/10/2021	MEK, Octenol	10	15	25	2	4	6	31	Yes	10		3.1
Luba 1	17	Luangwa_Lunsemfwa_Eastern_Belt	29.86078	-14.69538	424	04/10/2021	04/10/2021	MEK, Octenol	28	8	36	0	0	0	36	Yes	10		3.6
Luba 1	18	Luangwa_Lunsemfwa_Eastern_Belt	29.8654	-14.69518	432	04/10/2021	04/10/2021	MEK, Octenol	4	4	8	0	1	1	9	Yes	10		0.9
Luba 1	19	Luangwa_Lunsemfwa_Eastern_Belt	29.81561	-14.71988	434	04/10/2021	04/10/2021	MEK, Octenol	3	2	5	3	0	3	8	Yes	10		0.8
Luba 1	20	Luangwa_Lunsemfwa_Eastern_Belt	29.80782	-14.725	450	04/10/2021	04/10/2021	MEK, Octenol	2	0	2	3	3	6	8	Yes	10		0.8
Luba 1	21	Luangwa_Lunsemfwa_Eastern_Belt	29.79866	-14.73108	447	04/10/2021	04/10/2021	MEK, Octenol	1	0	1	0	1	1	2	Yes	10		0.2
Luba 1	22	Luangwa_Lunsemfwa_Eastern_Belt	29.79013	-14.73465	449	04/10/2021	04/10/2021	MEK, Octenol	3	1	4	0	1	1	5	Yes	10		0.5
Luba 1	23	Luangwa_Lunsemfwa_Eastern_Belt	29.75953	-14.76246	482	04/10/2021	04/10/2021	MEK, Octenol	2	0	2	0	0	0	2	Yes	10		0.2
Luba 1	24	Luangwa_Lunsemfwa_Eastern_Belt	29.7664	-14.75633	496	04/10/2021	04/10/2021	MEK, Octenol	0	0	0	0	0	0	0	No	10		0
Luba 1	25	Luangwa_Lunsemfwa_Eastern_Belt	29.77392	-14.75131	480	04/10/2021	04/10/2021	MEK, Octenol	0	0	0	0	1	1	1	Yes	10		0.1
Luba 1	26	Luangwa_Lunsemfwa_Eastern_Belt	29.77987	-14.745	472	04/10/2021	04/10/2021	MEK, Octenol	8	0	8	4	2	6	14	Yes	10		1.4
Luba 1	27	Luangwa_Lunsemfwa_Eastern_Belt	29.78554	-14.73805	463	04/10/2021	04/10/2021	MEK, Octenol	5	0	5	0	0	0	5	Yes	10		0.5
Luba 1	28	Luangwa_Lunsemfwa_Eastern_Belt	29.74133	-14.76937	465	04/10/2021	04/10/2021	MEK, Octenol	9	0	9	0	0	0	9	Yes	10		0.9
Luba 1	29	Luangwa_Lunsemfwa_Eastern_Belt	29.73529	-14.77623	474	04/10/2021	04/10/2021	MEK, Octenol	2	0	2	0	0	0	2	Yes	10		0.2
Luba 1	30	Luangwa_Lunsemfwa_Eastern_Belt	29.73163	-14.78444	479	04/10/2021	04/10/2021	MEK, Octenol	4	0	4	0	0	0	4	Yes	10		0.4
Luba 1	31	Luangwa_Lunsemfwa_Eastern_Belt	29.72821	-14.79292	486	04/10/2021	04/10/2021	MEK, Octenol	3	0	3	0	0	0	3	Yes	10		0.3
Luba 1	32	Luangwa_Lunsemfwa_Eastern_Belt	29.72784	-14.80118	494	04/10/2021	04/10/2021	MEK, Octenol	11	0	11	0	0	0	11	Yes	10		1.1
Luba 1	33	Luangwa_Lunsemfwa_Eastern_Belt	29.71467	-14.83535	574	04/10/2021	04/10/2021	MEK, Octenol	2	0	2	0	0	0	2	Yes	10		0.2
Luba 1	34	Luangwa_Lunsemfwa_Eastern_Belt	29.71926	-14.82551	567	04/10/2021	04/10/2021	MEK, Octenol	1	1	2	0	1	1	3	Yes	10		0.3
Luba 1	35	Luangwa_Lunsemfwa_Eastern_Belt	29.72506	-14.81776	548	04/10/2021	04/10/2021	MEK, Octenol	0	0	0	0	0	0	0	No	10		0
Luba 1	36	Luangwa_Lunsemfwa_Eastern_Belt	29.72745	-14.80357	498	04/10/2021	04/10/2021	MEK, Octenol	6	1	7	0	0	0	7	Yes	10		0.7
Luba 1	37	Luangwa_Lunsemfwa_Eastern_Belt	29.70407	-14.85174	561	04/10/2021	04/10/2021	MEK, Octenol	0	0	0	7	0	7	7	Yes	10		0.7
Luba 1	38	Luangwa_Lunsemfwa_Eastern_Belt	29.70381	-14.86079	577	04/10/2021	04/10/2021	MEK, Octenol	0	0	0	1	0	1	1	Yes	10		0.1
Luba 1	39	Luangwa_Lunsemfwa_Eastern_Belt	29.69885	-14.8678	535	04/10/2021	04/10/2021	MEK, Octenol	0	0	0	0	1	1	1	Yes	10		0.1
Luba 1	40	Luangwa_Lunsemfwa_Eastern_Belt	29.6913	-14.87304	525	04/10/2021	04/10/2021	MEK, Octenol	0	3	3	1	2	3	6	Yes	10		0.6
Luba 1	41	Luangwa_Lunsemfwa_Eastern_Belt	29.62473	-14.80852	487	05/10/2021	05/10/2021	MEK, Octenol	1	0	1	0	0	0	1	Yes	10		0.1
Luba 1	42	Luangwa_Lunsemfwa_Eastern_Belt	29.6217	-14.8	457	05/10/2021	05/10/2021	MEK, Octenol	0	0	0	0	0	0	0	No	10		0
Luba 1	43	Luangwa_Lunsemfwa_Eastern_Belt	29.62447	-14.79232	444	05/10/2021	05/10/2021	MEK, Octenol	0	0	0	0	0	0	0	No	10		0
Luba 1	44	Luangwa_Lunsemfwa_Eastern_Belt	29.6337	-14.79085	443	05/10/2021	05/10/2021	MEK, Octenol	0	0	0	0	0	0	0	No	10		0
Luba 1	45	Luangwa_Lunsemfwa_Eastern_Belt	29.62959	-14.78403	451	05/10/2021	05/10/2021	MEK, Octenol	0	0	0	0	1	1	1	Yes	10		0.1
Luba 1	46	Luangwa_Lunsemfwa_Eastern_Belt	29.64842	-14.85013	502	05/10/2021	05/10/2021	MEK, Octenol	0	0	0	0	0	0	0	No	10		0
Luba 1	47	Luangwa_Lunsemfwa_Eastern_Belt	29.64373	-14.84237	497	05/10/2021	05/10/2021	MEK, Octenol	2	2	4	0	0	0	4	Yes	10		0.4
Luba 1	48	Luangwa_Lunsemfwa_Eastern_Belt	29.63811	-14.83514	509	05/10/2021	05/10/2021	MEK, Octenol	0	0	0	1	0	1	1	Yes	10		0.1
Luba 1	49	Luangwa_Lunsemfwa_Eastern_Belt	29.63281	-14.82776	506	05/10/2021	05/10/2021	MEK, Octenol	0	0	0	0	1	1	1	Yes	10		0.1
Luba 1	50	Luangwa_Lunsemfwa_Eastern_Belt	29.62851	-14.81972	495	05/10/2021	05/10/2021	MEK, Octenol	0	0	0	0	0	0	0	No	10		0
Luba 1	51	Luangwa_Lunsemfwa_Eastern_Belt	29.69099	-14.8793	542	05/10/2021	05/10/2021	MEK, Octenol	1	1	2	0	0	0	2	Yes	10		0.2
Luba 1	52	Luangwa_Lunsemfwa_Eastern_Belt	29.68501	-14.87221	529	05/10/2021	05/10/2021	MEK, Octenol	0	0	0	0	0	0	0	No	10		0
Luba 1	53	Luangwa_Lunsemfwa_Eastern_Belt	29.67609	-14.86796	524	05/10/2021	05/10/2021	MEK, Octenol	0	0	0	0	0	0	0	No	10		0
Luba 1	54	Luangwa_Lunsemfwa_Eastern_Belt	29.66687	-14.86302	513	05/10/2021	05/10/2021	MEK, Octenol	1	0	1	0	0	0	1	Yes	10		0.1
Luba 1	55	Luangwa_Lunsemfwa_Eastern_Belt	29.65819	-14.85833	503	05/10/2021	05/10/2021	MEK, Octenol	2	1	3	0	0	0	3	Yes	10		0.3
Luba 1	56	Luangwa_Lunsemfwa_Eastern_Belt	29.72208	-14.91365	562	05/10/2021	05/10/2021	MEK, Octenol	1	1	2	0	0	0	2	Yes	10		0.2
Luba 1	57	Luangwa_Lunsemfwa_Eastern_Belt	29.71515	-14.90726	560	05/10/2021	05/10/2021	MEK, Octenol	1	1	2	0	0	0	2	Yes	10		0.2
Luba 1	58	Luangwa_Lunsemfwa_Eastern_Belt	29.70849	-14.90094	561	05/10/2021	05/10/2021	MEK, Octenol	0	0	0	0	0	0	0	No	10		0
Luba 1	59	Luangwa_Lunsemfwa_Eastern_Belt	29.70335	-14.89261	553	05/10/2021	05/10/2021	MEK, Octenol	0	0	0	0	0	0	0	No	10		0
Luba 1	60	Luangwa_Lunsemfwa_Eastern_Belt	29.69734	-14.88505	545	05/10/2021	05/10/2021	MEK, Octenol	1	0	1	0	0	0	1	Yes	10		0.1
Luba 1	61	Luangwa_Lunsemfwa_Eastern_Belt	29.72645	-14.93487	582	05/10/2021	05/10/2021	MEK, Octenol	0	0	0	0	0	0	0	No	10		0
Luba 1	62	Luangwa_Lunsemfwa_Eastern_Belt	29.72812	-14.9447	595	05/10/2021	05/10/2021	MEK, Octenol	0	0	0	0	0	0	0	No	10		0
Luba 1	63	Luangwa_Lunsemfwa_Eastern_Belt	29.73436	-14.95142	613	05/10/2021	05/10/2021	MEK, Octenol	0	0	0	0	0	0	0	No	10		0
Luba 1	64	Luangwa_Lunsemfwa_Eastern_Belt	29.74325	-14.95992	656	05/10/2021	05/10/2021	MEK, Octenol	0	0	0	0	0	0	0	No	10		0
Luba 1	65	Luangwa_Lunsemfwa_Eastern_Belt	29.73155	-14.99562	766	05/10/2021	05/10/2021	MEK, Octenol	0	0	0	0	0	0	0	No	10		0
Luba 1	66	Luangwa_Lunsemfwa_Eastern_Belt	29.73528	-14.98745	736	05/10/2021	05/10/2021	MEK, Octenol	0	0	0	0	0	0	0	No	10		0
Luba 1	67	Luangwa_Lunsemfwa_Eastern_Belt	29.74049	-14.9802	704	05/10/2021	05/10/2021	MEK, Octenol	0	0	0	0	0	0	0	No	10		0
Luba 1	68	Luangwa_Lunsemfwa_Eastern_Belt	29.74078	-14.97166	666	05/10/2021	05/10/2021	MEK, Octenol	0	0	0	0	0	0	0	No	10		0
Luba 1	69	Luangwa_Lunsemfwa_Eastern_Belt	29.74225	-14.96867	695	05/10/2021	05/10/2021	MEK, Octenol	1	0	1	0	0	0	1	Yes	10		0.1
Luba 1	70	Luangwa_Lunsemfwa_Eastern_Belt	29.73401	-15.01422	886	05/10/2021	05/10/2021	MEK, Octenol	0	0	0	0	0	0	0	No	10		0
Luba 1	71	Luangwa_Lunsemfwa_Eastern_Belt	29.73377	-15.02455	938	05/10/2021	05/10/2021	MEK, Octenol	0	0	0	0	0	0	0	No	10		0
Luba 1	72	Luangwa_Lunsemfwa_Eastern_Belt	29.73938	-15.03174	897	05/10/2021	05/10/2021	MEK, Octenol	0	0	0	0	0	0	0	No	10		0
Luba 1	73	Luangwa_Lunsemfwa_Eastern_Belt	29.7436	-15.03752	919	05/10/2021	05/10/2021	MEK, Octenol	0	0	0	0	0	0	0	No	10		0
Luba 1	74	Luangwa_Lunsemfwa_Eastern_Belt	29.74337	-15.04643	936	05/10/2021	05/10/2021	MEK, Octenol	0	0	0	0	0	0	0	No	10		0
Luba 1	75	Luangwa_Lunsemfwa_Eastern_Belt	29.738	-15.05293	910	05/10/2021	05/10/2021	MEK, Octenol	0	0	0	0	0	0	0	No	10		0
Luba 1	76	Luangwa_Lunsemfwa_Eastern_Belt	29.73137	-15.05807	818	05/10/2021	05/10/2021	MEK, Octenol	0	0	0	0	0	0	0	No	10		0
Luba 1	77	Luangwa_Lunsemfwa_Eastern_Belt	29.77426	-14.96867	704	05/10/2021	05/10/2021	MEK, Octenol	1	1	2	0	0	0	2	Yes	10		0.2
Luba 1	78	Luangwa_Lunsemfwa_Eastern_Belt	29.76699	-14.96305	681	05/10/2021	05/10/2021	MEK, Octenol	0	1	1	0	0	0	1	Yes	10		0.1
Luba 1	79	Luangwa_Lunsemfwa_Eastern_Belt	29.76109	-14.95607	667	05/10/2021	05/10/2021	MEK, Octenol	1	0	1	0	0	0	1	Yes	10		0.1
Luba 1	80	Luangwa_Lunsemfwa_Eastern_Belt	29.75178	-14.95628	662	05/10/2021	05/10/2021	MEK, Octenol	0	0	0	0	0	0	0	No	10		0
Luba 1	81	Luangwa_Lunsemfwa_Eastern_Belt	29.74333	-14.95703	646	05/10/2021	05/10/2021	MEK, Octenol	0	0	0	0	0	0	0	No	10		0
Luba 1	82	Luangwa_Lunsemfwa_Eastern_Belt	29.82732	-14.94138	908	06/10/2021	06/10/2021	MEK, Octenol	10	3	13	0	0	0	13	Yes	10		1.3
Luba 1	83	Luangwa_Lunsemfwa_Eastern_Belt	29.82268	-14.94948	913	06/10/2021	06/10/2021	MEK, Octenol	9	4	13	0	0	0	13	Yes	10		1.3
Luba 1	84	Luangwa_Lunsemfwa_Eastern_Belt	29.81761	-14.95756	925	06/10/2021	06/10/2021	MEK, Octenol	9	1	10	0	0	0	10	Yes	10		1
Luba 1	85	Luangwa_Lunsemfwa_Eastern_Belt	29.81017	-14.96408	942	06/10/2021	06/10/2021	MEK, Octenol	1	2	3	0	0	0	3	Yes	10		0.3
Luba 1	86	Luangwa_Lunsemfwa_Eastern_Belt	29.80849	-14.96738	944	06/10/2021	06/10/2021	MEK, Octenol	3	2	5	0	0	0	5	Yes	10		0.5
Luba 1	87	Luangwa_Lunsemfwa_Eastern_Belt	29.82273	-14.92378	920	06/10/2021	06/10/2021	MEK, Octenol	42	5	47	1	0	1	48	Yes	10		4.8
Luba 1	88	Luangwa_Lunsemfwa_Eastern_Belt	29.81658	-14.91721	904	06/10/2021	06/10/2021	MEK, Octenol	25	9	34	0	0	0	34	Yes	10		3.4
Luba 1	89	Luangwa_Lunsemfwa_Eastern_Belt	29.81261	-14.9092	902	06/10/2021	06/10/2021	MEK, Octenol	18	7	25	1	0	1	26	Yes	10		2.6
Luba 1	90	Luangwa_Lunsemfwa_Eastern_Belt	29.81374	-14.90042	876	06/10/2021	06/10/2021	MEK, Octenol	61	8	69	0	0	0	69	Yes	10		6.9
Luba 1	91	Luangwa_Lunsemfwa_Eastern_Belt	29.81525	-14.89167	873	06/10/2021	06/10/2021	MEK, Octenol	54	16	70	0	0	0	70	Yes	10		7
Luba 1	92	Luangwa_Lunsemfwa_Eastern_Belt	30.00907	-14.66033	417	06/10/2021	06/10/2021	MEK, Octenol	5	2	7	0	0	0	7	Yes	10		0.7
Luba 1	93	Luangwa_Lunsemfwa_Eastern_Belt	30.01678	-14.66596	413	06/10/2021	06/10/2021	MEK, Octenol	12	2	14	0	0	0	14	Yes	10		1.4
Luba 1	94	Luangwa_Lunsemfwa_Eastern_Belt	30.02408	-14.67167	415	06/10/2021	06/10/2021	MEK, Octenol	4	4	8	0	1	1	9	Yes	10		0.9
Luba 1	95	Luangwa_Lunsemfwa_Eastern_Belt	30.03133	-14.6776	438	06/10/2021	06/10/2021	MEK, Octenol	1	1	2	0	0	0	2	Yes	10		0.2
Luba 1	96	Luangwa_Lunsemfwa_Eastern_Belt	30.03871	-14.6831	428	06/10/2021	06/10/2021	MEK, Octenol	1	3	4	1	0	1	5	Yes	10		0.5
Luba 1	97	Luangwa_Lunsemfwa_Eastern_Belt	29.84274	-14.93917	908	06/10/2021	06/10/2021	MEK, Octenol	2	2	4	0	0	0	4	Yes	10		0.4
Luba 1	98	Luangwa_Lunsemfwa_Eastern_Belt	29.84143	-14.94817	908	06/10/2021	06/10/2021	MEK, Octenol	2	0	2	0	0	0	2	Yes	10		0.2
Luba 1	99	Luangwa_Lunsemfwa_Eastern_Belt	29.836	-14.95778	932	06/10/2021	06/10/2021	MEK, Octenol	3	1	4	0	0	0	4	Yes	10		0.4
Luba 1	100	Luangwa_Lunsemfwa_Eastern_Belt	29.83001	-14.96438	941	06/10/2021	06/10/2021	MEK, Octenol	1	0	1	0	0	0	1	Yes	10		0.1
Luba 1	101	Luangwa_Lunsemfwa_Eastern_Belt	29.85396	-14.92053	883	06/10/2021	06/10/2021	MEK, Octenol	42	21	63	2	0	2	65	Yes	10		6.5
Luba 1	102	Luangwa_Lunsemfwa_Eastern_Belt	29.86574	-14.92237	908	06/10/2021	06/10/2021	MEK, Octenol	44	50	94	0	0	0	94	Yes	10		9.4
Luba 1	103	Luangwa_Lunsemfwa_Eastern_Belt	29.8754	-14.92019	908	06/10/2021	06/10/2021	MEK, Octenol	56	22	78	0	0	0	78	Yes	10		7.8
Luba 1	104	Luangwa_Lunsemfwa_Eastern_Belt	29.87988	-14.91229	874	06/10/2021	06/10/2021	MEK, Octenol	78	27	105	1	0	1	106	Yes	10		10.6
Luba 1	105	Luangwa_Lunsemfwa_Eastern_Belt	29.88875	-14.90503	854	06/10/2021	06/10/2021	MEK, Octenol	38	13	51	1	0	1	52	Yes	10		5.2
Luba 1	106	Luangwa_Lunsemfwa_Eastern_Belt	29.8977	-14.90311	852	06/10/2021	06/10/2021	MEK, Octenol	39	20	59	0	0	0	59	Yes	10		5.9
Luba 1	107	Luangwa_Lunsemfwa_Eastern_Belt	29.90631	-14.89857	824	06/10/2021	06/10/2021	MEK, Octenol	36	14	50	0	0	0	50	Yes	10		5
Luba 1	108	Luangwa_Lunsemfwa_Eastern_Belt	29.9154	-14.89525	814	06/10/2021	06/10/2021	MEK, Octenol	38	5	43	2	0	2	45	Yes	10		4.5
Luba 1	109	Luangwa_Lunsemfwa_Eastern_Belt	29.92183	-14.88873	789	06/10/2021	06/10/2021	MEK, Octenol	59	14	73	1	2	3	76	Yes	10		7.6
Luba 1	110	Luangwa_Lunsemfwa_Eastern_Belt	29.85417	-14.91148	870	06/10/2021	06/10/2021	MEK, Octenol	13	2	15	0	0	0	15	Yes	10		1.5
Luba 1	111	Luangwa_Lunsemfwa_Eastern_Belt	29.84972	-14.90207	863	06/10/2021	06/10/2021	MEK, Octenol	10	7	17	0	0	0	17	Yes	10		1.7
Luba 1	112	Luangwa_Lunsemfwa_Eastern_Belt	29.85016	-14.89194	848	06/10/2021	06/10/2021	MEK, Octenol	14	7	21	0	0	0	21	Yes	10		2.1
Luba 1	113	Luangwa_Lunsemfwa_Eastern_Belt	30.09924	-14.71332	410	06/10/2021	06/10/2021	MEK, Octenol	23	4	27	2	1	3	30	Yes	10		3
Luba 1	114	Luangwa_Lunsemfwa_Eastern_Belt	30.0801	-14.70966	401	06/10/2021	06/10/2021	MEK, Octenol	23	2	25	1	1	2	27	Yes	10		2.7
Luba 1	115	Luangwa_Lunsemfwa_Eastern_Belt	30.0714	-14.70657	405	06/10/2021	06/10/2021	MEK, Octenol	8	4	12	0	0	0	12	Yes	10		1.2
Luba 1	116	Luangwa_Lunsemfwa_Eastern_Belt	30.06252	-14.70406	405	06/10/2021	06/10/2021	MEK, Octenol	14	0	14	0	0	0	14	Yes	10		1.4
Luba 1	117	Luangwa_Lunsemfwa_Eastern_Belt	30.05424	-14.69994	421	06/10/2021	06/10/2021	MEK, Octenol	1	0	1	0	0	0	1	Yes	10		0.1
Luba 1	118	Luangwa_Lunsemfwa_Eastern_Belt	29.92961	-14.88842	796	06/10/2021	06/10/2021	MEK, Octenol	121	9	130	0	0	0	130	Yes	10		13
Luba 1	119	Luangwa_Lunsemfwa_Eastern_Belt	29.93759	-14.89279	773	06/10/2021	06/10/2021	MEK, Octenol	54	8	62	1	0	1	63	Yes	10		6.3
Luba 1	120	Luangwa_Lunsemfwa_Eastern_Belt	29.94677	-14.8919	757	06/10/2021	06/10/2021	MEK, Octenol	72	6	78	0	0	0	78	Yes	10		7.8
Luba 1	121	Luangwa_Lunsemfwa_Eastern_Belt	29.95604	-14.89679	754	06/10/2021	06/10/2021	MEK, Octenol	35	7	42	0	0	0	42	Yes	10		4.2
Luba 1	122	Luangwa_Lunsemfwa_Eastern_Belt	29.96551	-14.89876	748	06/10/2021	06/10/2021	MEK, Octenol	45	6	51	1	0	1	52	Yes	10		5.2
LZ	0	Lower_Zambezi_Belt	30.25332	-15.59175	340	26/08/2021	26/08/2021	MEK, Octenol	2	0	2	0	0	0	2	Yes	10		0.2
LZ	1	Lower_Zambezi_Belt	30.25589	-15.58397	298	26/08/2021	26/08/2021	MEK, Octenol	0	1	1	0	0	0	1	Yes	10		0.1
LZ	2	Lower_Zambezi_Belt	30.25589	-15.57457	356	26/08/2021	26/08/2021	MEK, Octenol	1	1	2	0	0	0	2	Yes	10		0.2
LZ	3	Lower_Zambezi_Belt	30.25839	-15.56657	364	26/08/2021	26/08/2021	MEK, Octenol	6	1	7	0	0	0	7	Yes	10		0.7
LZ	4	Lower_Zambezi_Belt	30.26566	-15.56129	359	26/08/2021	26/08/2021	MEK, Octenol	20	2	22	0	0	0	22	Yes	10		2.2
LZ	5	Lower_Zambezi_Belt	30.27176	-15.55507	359	26/08/2021	26/08/2021	MEK, Octenol	14	0	14	0	1	1	15	Yes	10		1.5
LZ	6	Lower_Zambezi_Belt	30.26738	-15.54789	367	26/08/2021	26/08/2021	MEK, Octenol	16	0	16	0	0	0	16	Yes	10		1.6
LZ	7	Lower_Zambezi_Belt	30.26263	-15.54028	380	26/08/2021	26/08/2021	MEK, Octenol	12	0	12	0	0	0	12	Yes	10		1.2
LZ	8	Lower_Zambezi_Belt	30.25496	-15.53472	383	26/08/2021	26/08/2021	MEK, Octenol	15	0	15	0	0	0	15	Yes	10		1.5
LZ	9	Lower_Zambezi_Belt	30.25073	-15.52837	383	26/08/2021	26/08/2021	MEK, Octenol	4	1	5	0	0	0	5	Yes	10		0.5
LZ	10	Lower_Zambezi_Belt	30.24937	-15.52254	404	26/08/2021	26/08/2021	MEK, Octenol	19	2	21	0	0	0	21	Yes	10		2.1
LZ	11	Lower_Zambezi_Belt	30.25104	-15.51443	390	26/08/2021	26/08/2021	MEK, Octenol	4	1	5	0	0	0	5	Yes	10		0.5
LZ	12	Lower_Zambezi_Belt	30.249908	-15.50641	396	26/08/2021	26/08/2021	MEK, Octenol	7	3	10	6	0	6	16	Yes	10		1.6
LZ	13	Lower_Zambezi_Belt	30.24343	-15.50075	415	26/08/2021	26/08/2021	MEK, Octenol	2	2	4	4	3	7	11	Yes	10		1.1
LZ	0	Lower_Zambezi_Belt	29.21597	-15.25174		27/08/2021	27/08/2021	MEK, Octenol	0	0	0	0	0	0	0	No	10		0
LZ	1	Lower_Zambezi_Belt	29.22445	-15.25559		27/08/2021	27/08/2021	MEK, Octenol	0	0	0	0	0	0	0	No	10		0
LZ	2	Lower_Zambezi_Belt	29.2231	-15.26446		27/08/2021	27/08/2021	MEK, Octenol	0	0	0	0	0	0	0	No	10		0
LZ	3	Lower_Zambezi_Belt	29.22494	-15.27313		27/08/2021	27/08/2021	MEK, Octenol	0	0	0	0	0	0	0	No	10		0
LZ	4	Lower_Zambezi_Belt	29.23043	-15.28006		27/08/2021	27/08/2021	MEK, Octenol	0	0	0	0	0	0	0	No	10		0
LZ	5	Lower_Zambezi_Belt	29.23659	-15.28758		27/08/2021	27/08/2021	MEK, Octenol	0	0	0	0	0	0	0	No	10		0
LZ	6	Lower_Zambezi_Belt	29.24141	-15.29375		27/08/2021	27/08/2021	MEK, Octenol	0	0	0	0	0	0	0	No	10		0
LZ	7	Lower_Zambezi_Belt	29.24701	-15.30107		27/08/2021	27/08/2021	MEK, Octenol	0	0	0	0	0	0	0	No	10		0
LZ	8	Lower_Zambezi_Belt	29.25172	-15.30897		27/08/2021	27/08/2021	MEK, Octenol	0	0	0	0	0	0	0	No	10		0
LZ	9	Lower_Zambezi_Belt	29.25789	-15.31466		27/08/2021	27/08/2021	MEK, Octenol	0	0	0	0	0	0	0	No	10		0
LZ	10	Lower_Zambezi_Belt	29.26541	-15.32063		27/08/2021	27/08/2021	MEK, Octenol	0	0	0	0	0	0	0	No	10		0
LZ	11	Lower_Zambezi_Belt	29.27119	-15.32786		27/08/2021	27/08/2021	MEK, Octenol	0	0	0	0	0	0	0	No	10		0
LZ	12	Lower_Zambezi_Belt	29.27485	-15.33547		27/08/2021	27/08/2021	MEK, Octenol	0	0	0	0	0	0	0	No	10		0
LZ	13	Lower_Zambezi_Belt	29.26993	-15.34251		27/08/2021	27/08/2021	MEK, Octenol	1	0	1	0	0	0	1	Yes	10		0.1
LZ	14	Lower_Zambezi_Belt	29.27764	-15.34578		27/08/2021	27/08/2021	MEK, Octenol	1	0	1	0	0	0	1	Yes	10		0.1
LZ	15	Lower_Zambezi_Belt	29.28696	-15.35045	1169	27/08/2021	27/08/2021	MEK, Octenol	2	0	2	0	0	0	2	Yes	10		0.2
LZ	16	Lower_Zambezi_Belt	29.29581	-15.35405	1152	27/08/2021	27/08/2021	MEK, Octenol	3	4	7	0	0	0	7	Yes	10		0.7
LZ	17	Lower_Zambezi_Belt	29.30345	-15.35999	1153	27/08/2021	27/08/2021	MEK, Octenol	2	5	7	0	0	0	7	Yes	10		0.7
LZ	18	Lower_Zambezi_Belt	29.30956	-15.36645	1141	27/08/2021	27/08/2021	MEK, Octenol	17	10	27	0	0	0	27	Yes	10		2.7
LZ	19	Lower_Zambezi_Belt	29.30679	-15.37525	1115	27/08/2021	27/08/2021	MEK, Octenol	32	12	44	1	0	1	45	Yes	10		4.5
LZ	20	Lower_Zambezi_Belt	29.30444	-15.38433	1115	27/08/2021	27/08/2021	MEK, Octenol	23	9	32	0	0	0	32	Yes	10		3.2
LZ	21	Lower_Zambezi_Belt	29.30859	-15.3927	1100	27/08/2021	27/08/2021	MEK, Octenol	20	9	29	0	0	0	29	Yes	10		2.9
LZ	22	Lower_Zambezi_Belt	29.31374	-15.40056	1091	27/08/2021	27/08/2021	MEK, Octenol	36	7	43	0	0	0	43	Yes	10		4.3
LZ	23	Lower_Zambezi_Belt	29.31896	-15.40816	1119	27/08/2021	27/08/2021	MEK, Octenol	51	14	65	0	0	0	65	Yes	10		6.5
LZ	24	Lower_Zambezi_Belt	29.32783	-15.41121	1091	27/08/2021	27/08/2021	MEK, Octenol	30	15	45	0	0	0	45	Yes	10		4.5
LZ	25	Lower_Zambezi_Belt	29.33707	-15.40908	1064	27/08/2021	27/08/2021	MEK, Octenol	67	21	88	0	0	0	88	Yes	10		8.8
LZ	26	Lower_Zambezi_Belt	29.34498	-15.40512	1057	27/08/2021	27/08/2021	MEK, Octenol	63	18	81	0	0	0	81	Yes	10		8.1
LZ	27	Lower_Zambezi_Belt	29.35161	-15.40963	1054	27/08/2021	27/08/2021	MEK, Octenol	82	15	97	0	0	0	97	Yes	10		9.7
LZ	28	Lower_Zambezi_Belt	29.35692	-15.41506	1025	27/08/2021	27/08/2021	MEK, Octenol	117	11	128	0	1	1	129	Yes	10		12.9
LZ	29	Lower_Zambezi_Belt	29.36756	-15.41235	1043	27/08/2021	27/08/2021	MEK, Octenol	91	5	96	0	0	0	96	Yes	10		9.6
LZ	30	Lower_Zambezi_Belt	29.37459	-15.40763	1027	27/08/2021	27/08/2021	MEK, Octenol	80	9	89	0	0	0	89	Yes	10		8.9
LZ	31	Lower_Zambezi_Belt	29.38351	-15.40482	963	27/08/2021	27/08/2021	MEK, Octenol	91	10	101	0	0	0	101	Yes	10		10.1
LZ	32	Lower_Zambezi_Belt	29.39301	-15.40911	987	27/08/2021	27/08/2021	MEK, Octenol	125	33	158	0	0	0	158	Yes	10		15.8
LZ	33	Lower_Zambezi_Belt	29.40107	-15.41427	996	27/08/2021	27/08/2021	MEK, Octenol	89	5	94	0	1	1	95	Yes	10		9.5
LZ	34	Lower_Zambezi_Belt	29.40789	-15.41085	989	27/08/2021	27/08/2021	MEK, Octenol	83	14	97	0	0	0	97	Yes	10		9.7
LZ	35	Lower_Zambezi_Belt	29.41707	-15.40866	1010	27/08/2021	27/08/2021	MEK, Octenol	66	14	80	0	1	1	81	Yes	10		8.1
LZ	36	Lower_Zambezi_Belt	29.42474	-15.40481	1024	27/08/2021	27/08/2021	MEK, Octenol	87	31	118	0	0	0	118	Yes	10		11.8
LZ	37	Lower_Zambezi_Belt	29.43286	-15.40269	1032	27/08/2021	27/08/2021	MEK, Octenol	73	14	87	0	0	0	87	Yes	10		8.7
LZ	38	Lower_Zambezi_Belt	29.44271	-15.40266	1009	27/08/2021	27/08/2021	MEK, Octenol	113	19	132	0	0	0	132	Yes	10		13.2
LZ	39	Lower_Zambezi_Belt	29.45063	-15.40213	1016	27/08/2021	27/08/2021	MEK, Octenol	113	21	134	0	0	0	134	Yes	10		13.4
LZ	40	Lower_Zambezi_Belt	29.46116	-15.40266	992	27/08/2021	27/08/2021	MEK, Octenol	69	7	76	0	0	0	76	Yes	10		7.6
LZ	41	Lower_Zambezi_Belt	29.47052	-15.40401		27/08/2021	27/08/2021	MEK, Octenol	56	8	64	0	0	0	64	Yes	10		6.4
LZ	42	Lower_Zambezi_Belt	29.47874	-15.40895		27/08/2021	27/08/2021	MEK, Octenol	45	12	57	0	0	0	57	Yes	10		5.7
LZ	43	Lower_Zambezi_Belt	29.48643	-15.41511		27/08/2021	27/08/2021	MEK, Octenol	56	22	78	0	0	0	78	Yes	10		7.8
LZ	44	Lower_Zambezi_Belt	29.49449	-15.41884		27/08/2021	27/08/2021	MEK, Octenol	35	7	42	0	0	0	42	Yes	10		4.2
LZ	45	Lower_Zambezi_Belt	29.50233	-15.42364		27/08/2021	27/08/2021	MEK, Octenol	57	13	70	0	0	0	70	Yes	10		7
LZ	46	Lower_Zambezi_Belt	29.51314	-15.42767		27/08/2021	27/08/2021	MEK, Octenol	65	21	86	0	0	0	86	Yes	10		8.6
LZ	47	Lower_Zambezi_Belt	29.51976	-15.43064		27/08/2021	27/08/2021	MEK, Octenol	34	15	49	0	0	0	49	Yes	10		4.9
LZ	48	Lower_Zambezi_Belt	29.52684	-15.43056		27/08/2021	27/08/2021	MEK, Octenol	24	8	32	0	0	0	32	Yes	10		3.2
LZ	49	Lower_Zambezi_Belt	29.53475	-15.4349		27/08/2021	27/08/2021	MEK, Octenol	21	12	33	0	0	0	33	Yes	10		3.3
LZ	50	Lower_Zambezi_Belt	29.53924	-15.44038		27/08/2021	27/08/2021	MEK, Octenol	32	5	37	0	0	0	37	Yes	10		3.7
LZ	51	Lower_Zambezi_Belt	29.54434	-15.44563		27/08/2021	27/08/2021	MEK, Octenol	45	21	66	0	0	0	66	Yes	10		6.6
LZ	52	Lower_Zambezi_Belt	29.54921	-15.45309		27/08/2021	27/08/2021	MEK, Octenol	42	10	52	0	0	0	52	Yes	10		5.2
LZ	53	Lower_Zambezi_Belt	29.55545	-15.45667		27/08/2021	27/08/2021	MEK, Octenol	35	7	42	0	0	0	42	Yes	10		4.2
LZ	54	Lower_Zambezi_Belt	29.56238	-15.46101		27/08/2021	27/08/2021	MEK, Octenol	56	23	79	0	0	0	79	Yes	10		7.9
LZ	55	Lower_Zambezi_Belt	29.57022	-15.46047		27/08/2021	27/08/2021	MEK, Octenol	78	45	123	0	0	0	123	Yes	10		12.3
LZ	56	Lower_Zambezi_Belt	29.57921	-15.45598		27/08/2021	27/08/2021	MEK, Octenol	45	36	81	0	0	0	81	Yes	10		8.1
LZ	57	Lower_Zambezi_Belt	29.58856	-15.43309		27/08/2021	27/08/2021	MEK, Octenol	67	38	105	0	0	0	105	Yes	10		10.5
LZ	58	Lower_Zambezi_Belt	29.59731	-15.45149		27/08/2021	27/08/2021	MEK, Octenol	34	13	47	0	0	0	47	Yes	10		4.7
LZ	59	Lower_Zambezi_Belt	29.60324	-15.44837		27/08/2021	27/08/2021	MEK, Octenol	32	13	45	0	0	0	45	Yes	10		4.5
LZ	60	Lower_Zambezi_Belt	29.60812	-15.44601		27/08/2021	27/08/2021	MEK, Octenol	15	4	19	0	0	0	19	Yes	10		1.9
LZ	61	Lower_Zambezi_Belt	29.60872	-15.45476		27/08/2021	27/08/2021	MEK, Octenol	18	7	25	0	0	0	25	Yes	10		2.5
LZ	62	Lower_Zambezi_Belt	29.61299	-15.46192		27/08/2021	27/08/2021	MEK, Octenol	56	27	83	0	0	0	83	Yes	10		8.3
LZ	63	Lower_Zambezi_Belt	29.62219	-15.46382		27/08/2021	27/08/2021	MEK, Octenol	15	0	15	0	0	0	15	Yes	10		1.5
LZ	64	Lower_Zambezi_Belt	29.62973	-15.46915		27/08/2021	27/08/2021	MEK, Octenol	4	7	11	0	0	0	11	Yes	10		1.1
LZ	65	Lower_Zambezi_Belt	29.63536	-15.47752		27/08/2021	27/08/2021	MEK, Octenol	2	2	4	0	0	0	4	Yes	10		0.4
LZ	66	Lower_Zambezi_Belt	29.64069	-15.48361		27/08/2021	27/08/2021	MEK, Octenol	3	7	10	0	0	0	10	Yes	10		1
LZ	67	Lower_Zambezi_Belt	29.64997	-15.49045		27/08/2021	27/08/2021	MEK, Octenol	8	0	8	0	0	0	8	Yes	10		0.8
LZ	68	Lower_Zambezi_Belt	29.65583	-15.49494		27/08/2021	27/08/2021	MEK, Octenol	2	5	7	0	0	0	7	Yes	10		0.7
LZ	69	Lower_Zambezi_Belt	29.66443	-15.49738		27/08/2021	27/08/2021	MEK, Octenol	3	2	5	0	0	0	5	Yes	10		0.5
LZ	70	Lower_Zambezi_Belt	29.67349	-15.50347		27/08/2021	27/08/2021	MEK, Octenol	1	2	3	0	0	0	3	Yes	10		0.3
LZ	71	Lower_Zambezi_Belt	29.67714	-15.51534		27/08/2021	27/08/2021	MEK, Octenol	1	1	2	0	0	0	2	Yes	10		0.2
LZ	0	Lower_Zambezi_Belt	29.10459	-15.82695	381	03/11/2021	03/11/2021	MEK, Octenol	0	0	0	0	0	0	0	No	10		0
LZ	1	Lower_Zambezi_Belt	29.10373	-15.81843	384	03/11/2021	03/11/2021	MEK, Octenol	0	0	0	0	0	0	0	No	10		0
LZ	2	Lower_Zambezi_Belt	29.10013	-15.81016	396	03/11/2021	03/11/2021	MEK, Octenol	0	0	0	0	0	0	0	No	10		0
LZ	3	Lower_Zambezi_Belt	29.09502	-15.80253	416	03/11/2021	03/11/2021	MEK, Octenol	0	0	0	0	0	0	0	No	10		0
LZ	4	Lower_Zambezi_Belt	29.09009	-15.79573	435	03/11/2021	03/11/2021	MEK, Octenol	0	0	0	0	0	0	0	No	10		0
LZ	5	Lower_Zambezi_Belt	29.07998	-15.79765	437	03/11/2021	03/11/2021	MEK, Octenol	0	0	0	0	0	0	0	No	10		0
LZ	6	Lower_Zambezi_Belt	29.07728	-15.79703	439	03/11/2021	03/11/2021	MEK, Octenol	0	0	0	0	0	0	0	No	10		0
LZ	7	Lower_Zambezi_Belt	29.09963	-15.79041	432	03/11/2021	03/11/2021	MEK, Octenol	0	0	0	0	0	0	0	No	10		0
LZ	8	Lower_Zambezi_Belt	29.10824	-15.78889	439	03/11/2021	03/11/2021	MEK, Octenol	0	0	0	0	0	0	0	No	10		0
LZ	9	Lower_Zambezi_Belt	29.11734	-15.78633	438	03/11/2021	03/11/2021	MEK, Octenol	0	0	0	0	0	0	0	No	10		0
LZ	10	Lower_Zambezi_Belt	29.12699	-15.78456	412	03/11/2021	03/11/2021	MEK, Octenol	0	0	0	0	0	0	0	No	10		0
LZ	11	Lower_Zambezi_Belt	29.13641	-15.78281	416	03/11/2021	03/11/2021	MEK, Octenol	0	0	0	0	0	0	0	No	10		0
LZ	12	Lower_Zambezi_Belt	29.146151	-15.78106	407	03/11/2021	03/11/2021	MEK, Octenol	0	0	0	0	0	0	0	No	10		0
LZ	13	Lower_Zambezi_Belt	29.15489	-15.78113	387	03/11/2021	03/11/2021	MEK, Octenol	0	0	0	0	0	0	0	No	10		0
LZ	14	Lower_Zambezi_Belt	29.16471	-15.7802	394	03/11/2021	03/11/2021	MEK, Octenol	0	0	0	0	0	0	0	No	10		0
LZ	15	Lower_Zambezi_Belt	29.17236	-15.77661	400	03/11/2021	03/11/2021	MEK, Octenol	0	0	0	0	0	0	0	No	10		0
LZ	16	Lower_Zambezi_Belt	29.17977	-15.76984	401	03/11/2021	03/11/2021	MEK, Octenol	1	0	1	0	0	0	1	Yes	10		0.1
LZ	17	Lower_Zambezi_Belt	29.18865	-15.76736	389	03/11/2021	03/11/2021	MEK, Octenol	0	0	0	0	0	0	0	No	10		0
LZ	18	Lower_Zambezi_Belt	29.19687	-15.76255	384	03/11/2021	03/11/2021	MEK, Octenol	0	0	0	0	0	0	0	No	10		0
LZ	19	Lower_Zambezi_Belt	29.20345	-15.76828	359	03/11/2021	03/11/2021	MEK, Octenol	0	0	0	0	0	0	0	No	10		0
LZ	20	Lower_Zambezi_Belt	29.20917	-15.76755	366	03/11/2021	03/11/2021	MEK, Octenol	0	0	0	0	0	0	0	No	10		0
LZ	21	Lower_Zambezi_Belt	29.21698	-15.76457	376	03/11/2021	03/11/2021	MEK, Octenol	0	0	0	0	0	0	0	No	10		0
LZ	22	Lower_Zambezi_Belt	29.2244	-15.75861	375	03/11/2021	03/11/2021	MEK, Octenol	0	0	0	0	0	0	0	No	10		0
LZ	23	Lower_Zambezi_Belt	29.23292	-15.75689	363	03/11/2021	03/11/2021	MEK, Octenol	0	0	0	0	0	0	0	No	10		0
LZ	24	Lower_Zambezi_Belt	29.23505	-15.74934	374	03/11/2021	03/11/2021	MEK, Octenol	0	0	0	0	0	0	0	No	10		0
LZ	25	Lower_Zambezi_Belt	29.23924	-15.74408	377	03/11/2021	03/11/2021	MEK, Octenol	0	0	0	0	0	0	0	No	10		0
LZ	26	Lower_Zambezi_Belt	29.24846	-15.72936	389	03/11/2021	03/11/2021	MEK, Octenol	0	0	0	0	0	0	0	No	10		0
LZ	27	Lower_Zambezi_Belt	29.25551	-15.72399	378	03/11/2021	03/11/2021	MEK, Octenol	0	0	0	0	0	0	0	No	10		0
LZ	28	Lower_Zambezi_Belt	29.25739	-15.7183	384	03/11/2021	03/11/2021	MEK, Octenol	0	0	0	0	0	0	0	No	10		0
LZ	29	Lower_Zambezi_Belt	29.25815	-15.71177	399	03/11/2021	03/11/2021	MEK, Octenol	0	0	0	0	0	0	0	No	10		0
LZ	30	Lower_Zambezi_Belt	29.26072	-15.70538	392	03/11/2021	03/11/2021	MEK, Octenol	0	0	0	0	0	0	0	No	10		0
LZ	31	Lower_Zambezi_Belt	29.2652	-15.70019	391	03/11/2021	03/11/2021	MEK, Octenol	0	0	0	0	0	0	0	No	10		0
LZ	32	Lower_Zambezi_Belt	29.2699	-15.6935	400	03/11/2021	03/11/2021	MEK, Octenol	0	0	0	0	0	0	0	No	10		0
LZ	33	Lower_Zambezi_Belt	29.27872	-15.69097	404	03/11/2021	03/11/2021	MEK, Octenol	0	0	0	0	0	0	0	No	10		0
LZ	34	Lower_Zambezi_Belt	29.28839	-15.6891	401	03/11/2021	03/11/2021	MEK, Octenol	0	0	0	0	0	0	0	No	10		0
LZ	35	Lower_Zambezi_Belt	29.29679	-15.68981	387	03/11/2021	03/11/2021	MEK, Octenol	0	0	0	0	0	0	0	No	10		0
LZ	36	Lower_Zambezi_Belt	29.30569	-15.68984	371	03/11/2021	03/11/2021	MEK, Octenol	0	0	0	0	0	0	0	No	10		0
LZ	37	Lower_Zambezi_Belt	29.30633	-15.69382	371	03/11/2021	03/11/2021	MEK, Octenol	0	0	0	0	0	0	0	No	10		0
LZ	38	Lower_Zambezi_Belt	29.31225	-15.69902	377	03/11/2021	03/11/2021	MEK, Octenol	0	0	0	0	0	0	0	No	10		0
LZ	39	Lower_Zambezi_Belt	29.32041	-15.70358	383	03/11/2021	03/11/2021	MEK, Octenol	0	0	0	0	0	0	0	No	10		0
LZ	40	Lower_Zambezi_Belt	29.32176	-15.7172	373	03/11/2021	03/11/2021	MEK, Octenol	0	0	0	0	0	0	0	No	10		0
LZ	41	Lower_Zambezi_Belt	29.31455	-15.72124	382	03/11/2021	03/11/2021	MEK, Octenol	0	0	0	0	0	0	0	No	10		0
LZ	42	Lower_Zambezi_Belt	29.30475	-15.7237	394	03/11/2021	03/11/2021	MEK, Octenol	0	0	0	0	0	0	0	No	10		0
LZ	43	Lower_Zambezi_Belt	29.29156	-15.7275	378	03/11/2021	03/11/2021	MEK, Octenol	0	0	0	0	0	0	0	No	10		0
LZ	44	Lower_Zambezi_Belt	29.28057	-15.73639	378	03/11/2021	03/11/2021	MEK, Octenol	0	0	0	0	0	0	0	No	10		0
LZ	45	Lower_Zambezi_Belt	29.26708	-15.73996	380	03/11/2021	03/11/2021	MEK, Octenol	0	0	0	0	0	0	0	No	10		0
LZ	46	Lower_Zambezi_Belt	29.25451	-15.74679	370	03/11/2021	03/11/2021	MEK, Octenol	0	0	0	0	0	0	0	No	10		0
LZ	47	Lower_Zambezi_Belt	29.24378	-15.74926	370	03/11/2021	03/11/2021	MEK, Octenol	0	0	0	0	0	0	0	No	10		0
LZ	48	Lower_Zambezi_Belt	29.2365	-15.75456	369	03/11/2021	03/11/2021	MEK, Octenol	0	0	0	0	0	0	0	No	10		0
EB	0	Luangwa_Lunsemfwa_Eastern_Belt	32.91615	-12.71057	1159	05/09/2022	05/09/2022	MEK, Octenol	0	0	0	0	0	0	0	No	10		0
EB	1	Luangwa_Lunsemfwa_Eastern_Belt	32.90629	-12.7069	1138	05/09/2022	05/09/2022	MEK, Octenol	0	0	0	0	0	0	0	No	10		0
EB	2	Luangwa_Lunsemfwa_Eastern_Belt	32.89896	-12.70066	1125	05/09/2022	05/09/2022	MEK, Octenol	0	0	0	0	0	0	0	No	10		0
EB	3	Luangwa_Lunsemfwa_Eastern_Belt	32.89243	-12.6943	1133	05/09/2022	05/09/2022	MEK, Octenol	0	0	0	0	0	0	0	No	10		0
EB	4	Luangwa_Lunsemfwa_Eastern_Belt	32.88406	-12.69135	1109	05/09/2022	05/09/2022	MEK, Octenol	0	0	0	0	0	0	0	No	10		0
EB	5	Luangwa_Lunsemfwa_Eastern_Belt	32.87587	-12.69018	1094	05/09/2022	05/09/2022	MEK, Octenol	0	0	0	0	0	0	0	No	10		0
EB	6	Luangwa_Lunsemfwa_Eastern_Belt	32.87038	-12.69769	1091	05/09/2022	05/09/2022	MEK, Octenol	0	0	0	0	0	0	0	No	10		0
EB	7	Luangwa_Lunsemfwa_Eastern_Belt	32.86453	-12.70471	1105	05/09/2022	05/09/2022	MEK, Octenol	0	0	0	0	0	0	0	No	10		0
EB	8	Luangwa_Lunsemfwa_Eastern_Belt	32.85646	-12.70931	1134	05/09/2022	05/09/2022	MEK, Octenol	0	1	1	0	0	0	1	Yes	10		0.1
EB	9	Luangwa_Lunsemfwa_Eastern_Belt	32.84771	-12.70654	1089	05/09/2022	05/09/2022	MEK, Octenol	2	0	2	0	0	0	2	Yes	10		0.2
EB	10	Luangwa_Lunsemfwa_Eastern_Belt	32.83804	-12.70703	1111	05/09/2022	05/09/2022	MEK, Octenol	0	1	1	0	0	0	1	Yes	10		0.1
EB	11	Luangwa_Lunsemfwa_Eastern_Belt	32.82814	-12.70751	1110	05/09/2022	05/09/2022	MEK, Octenol	33	21	54	0	0	0	54	Yes	10		5.4
EB	12	Luangwa_Lunsemfwa_Eastern_Belt	32.81939	-12.70949	1113	05/09/2022	05/09/2022	MEK, Octenol	8	4	12	0	0	0	12	Yes	10		1.2
EB	13	Luangwa_Lunsemfwa_Eastern_Belt	32.80959	-12.71187	1103	05/09/2022	05/09/2022	MEK, Octenol	14	5	19	0	0	0	19	Yes	10		1.9
EB	14	Luangwa_Lunsemfwa_Eastern_Belt	32.80148	-12.70841	1122	05/09/2022	05/09/2022	MEK, Octenol	11	1	12	0	0	0	12	Yes	10		1.2
EB	15	Luangwa_Lunsemfwa_Eastern_Belt	32.79252	-12.70506	1112	05/09/2022	05/09/2022	MEK, Octenol	4	0	4	0	0	0	4	Yes	10		0.4
EB	16	Luangwa_Lunsemfwa_Eastern_Belt	32.78742	-12.69761	1103	05/09/2022	05/09/2022	MEK, Octenol	5	2	7	0	0	0	7	Yes	10		0.7
EB	17	Luangwa_Lunsemfwa_Eastern_Belt	32.78149	-12.69026	1090	05/09/2022	05/09/2022	MEK, Octenol	3	2	5	0	0	0	5	Yes	10		0.5
EB	18	Luangwa_Lunsemfwa_Eastern_Belt	32.77309	-12.68735	1078	05/09/2022	05/09/2022	MEK, Octenol	2	0	2	0	0	0	2	Yes	10		0.2
EB	19	Luangwa_Lunsemfwa_Eastern_Belt	32.76362	-12.68792	1084	05/09/2022	05/09/2022	MEK, Octenol	6	3	9	0	0	0	9	Yes	10		0.9
EB	20	Luangwa_Lunsemfwa_Eastern_Belt	32.75484	-12.69053	1083	05/09/2022	05/09/2022	MEK, Octenol	1	3	4	0	0	0	4	Yes	10		0.4
EB	21	Luangwa_Lunsemfwa_Eastern_Belt	32.74604	-12.6927	1067	05/09/2022	05/09/2022	MEK, Octenol	2	3	5	0	0	0	5	Yes	10		0.5
EB	22	Luangwa_Lunsemfwa_Eastern_Belt	32.73662	-12.69139	1065	05/09/2022	05/09/2022	MEK, Octenol	7	4	11	0	0	0	11	Yes	10		1.1
EB	23	Luangwa_Lunsemfwa_Eastern_Belt	32.72986	-12.68557	1057	05/09/2022	05/09/2022	MEK, Octenol	4	1	5	0	0	0	5	Yes	10		0.5
EB	24	Luangwa_Lunsemfwa_Eastern_Belt	32.72414	-12.67875	1032	05/09/2022	05/09/2022	MEK, Octenol	2	1	3	0	0	0	3	Yes	10		0.3
EB	25	Luangwa_Lunsemfwa_Eastern_Belt	32.71521	-12.67939	1038	05/09/2022	05/09/2022	MEK, Octenol	0	2	2	0	0	0	2	Yes	10		0.2
EB	0	Luangwa_Lunsemfwa_Eastern_Belt	32.70636	-12.67983	1029	05/09/2022	05/09/2022	MEK, Octenol	1	3	4	0	0	0	4	Yes	10		0.4
EB	1	Luangwa_Lunsemfwa_Eastern_Belt	32.7001	-12.67369	1019	05/09/2022	05/09/2022	MEK, Octenol	0	3	3	0	0	0	3	Yes	10		0.3
EB	2	Luangwa_Lunsemfwa_Eastern_Belt	32.69253	-12.66866	1011	05/09/2022	05/09/2022	MEK, Octenol	4	0	4	0	0	0	4	Yes	10		0.4
EB	3	Luangwa_Lunsemfwa_Eastern_Belt	32.68352	-12.66802	1020	05/09/2022	05/09/2022	MEK, Octenol	5	0	5	0	0	0	5	Yes	10		0.5
EB	4	Luangwa_Lunsemfwa_Eastern_Belt	32.6706	-12.67433	1036	05/09/2022	05/09/2022	MEK, Octenol	14	4	18	0	0	0	18	Yes	10		1.8
EB	5	Luangwa_Lunsemfwa_Eastern_Belt	32.66366	-12.68058	997	05/09/2022	05/09/2022	MEK, Octenol	0	0	0	0	0	0	0	No	10		0
EB	6	Luangwa_Lunsemfwa_Eastern_Belt	32.65564	-12.68516	992	05/09/2022	05/09/2022	MEK, Octenol	2	1	3	0	0	0	3	Yes	10		0.3
EB	7	Luangwa_Lunsemfwa_Eastern_Belt	32.64785	-12.69	1015	05/09/2022	05/09/2022	MEK, Octenol	1	4	5	0	0	0	5	Yes	10		0.5
EB	8	Luangwa_Lunsemfwa_Eastern_Belt	32.64012	-12.6952	1045	05/09/2022	05/09/2022	MEK, Octenol	3	3	6	0	0	0	6	Yes	10		0.6
EB	9	Luangwa_Lunsemfwa_Eastern_Belt	32.63358	-12.69131	1056	05/09/2022	05/09/2022	MEK, Octenol	0	0	0	0	0	0	0	No	10		0
EB	10	Luangwa_Lunsemfwa_Eastern_Belt	32.62976	-12.6827	1052	05/09/2022	05/09/2022	MEK, Octenol	1	0	1	0	0	0	1	Yes	10		0.1
EB	11	Luangwa_Lunsemfwa_Eastern_Belt	32.62431	-12.67614	1046	05/09/2022	05/09/2022	MEK, Octenol	0	0	0	0	0	0	0	No	10		0
EB	12	Luangwa_Lunsemfwa_Eastern_Belt	32.6164	-12.6714	1017	05/09/2022	05/09/2022	MEK, Octenol	0	0	0	0	0	0	0	No	10		0
EB	13	Luangwa_Lunsemfwa_Eastern_Belt	32.60803	-12.67412	989	05/09/2022	05/09/2022	MEK, Octenol	0	0	0	0	0	0	0	No	10		0
EB	14	Luangwa_Lunsemfwa_Eastern_Belt	32.59911	-12.67543	962	05/09/2022	05/09/2022	MEK, Octenol	0	0	0	0	0	0	0	No	10		0
EB	15	Luangwa_Lunsemfwa_Eastern_Belt	32.59201	-12.67001	929	05/09/2022	05/09/2022	MEK, Octenol	1	0	1	0	0	0	1	Yes	10		0.1
EB	16	Luangwa_Lunsemfwa_Eastern_Belt	32.58344	-12.67277	942	05/09/2022	05/09/2022	MEK, Octenol	0	0	0	0	0	0	0	No	10		0
EB	17	Luangwa_Lunsemfwa_Eastern_Belt	32.5778	-12.66825	921	05/09/2022	05/09/2022	MEK, Octenol	1	0	1	0	0	0	1	Yes	10		0.1
EB	18	Luangwa_Lunsemfwa_Eastern_Belt	32.57066	-12.66498	913	05/09/2022	05/09/2022	MEK, Octenol	0	0	0	0	0	0	0	No	10		0
EB	19	Luangwa_Lunsemfwa_Eastern_Belt	32.56544	-12.65797	908	05/09/2022	05/09/2022	MEK, Octenol	0	2	2	0	0	0	2	Yes	10		0.2
EB	20	Luangwa_Lunsemfwa_Eastern_Belt	32.55851	-12.65378	920	05/09/2022	05/09/2022	MEK, Octenol	0	0	0	0	0	0	0	No	10		0
EB	21	Luangwa_Lunsemfwa_Eastern_Belt	32.54913	-12.65197	907	05/09/2022	05/09/2022	MEK, Octenol	1	0	1	0	0	0	1	Yes	10		0.1
EB	22	Luangwa_Lunsemfwa_Eastern_Belt	32.54308	-12.64668	880	05/09/2022	05/09/2022	MEK, Octenol	0	0	0	0	0	0	0	No	10		0
EB	23	Luangwa_Lunsemfwa_Eastern_Belt	32.53592	-12.65224	881	05/09/2022	05/09/2022	MEK, Octenol	0	0	0	0	0	0	0	No	10		0
EB	24	Luangwa_Lunsemfwa_Eastern_Belt	32.52982	-12.65751	881	05/09/2022	05/09/2022	MEK, Octenol	1	0	1	0	0	0	1	Yes	10		0.1
EB	25	Luangwa_Lunsemfwa_Eastern_Belt	32.52253	-12.64572	842	05/09/2022	05/09/2022	MEK, Octenol	0	0	0	0	0	0	0	No	10		0
EB	0	Luangwa_Lunsemfwa_Eastern_Belt	32.51775	-12.63864	873	05/09/2022	05/09/2022	MEK, Octenol	0	0	0	0	0	0	0	No	10		0
EB	1	Luangwa_Lunsemfwa_Eastern_Belt	32.51351	-12.63125	853	05/09/2022	05/09/2022	MEK, Octenol	0	0	0	0	0	0	0	No	10		0
EB	2	Luangwa_Lunsemfwa_Eastern_Belt	32.51311	-12.6222	852	05/09/2022	05/09/2022	MEK, Octenol	0	0	0	0	0	0	0	No	10		0
EB	3	Luangwa_Lunsemfwa_Eastern_Belt	32.50757	-12.61565	841	05/09/2022	05/09/2022	MEK, Octenol	0	1	1	0	0	0	1	Yes	10		0.1
EB	4	Luangwa_Lunsemfwa_Eastern_Belt	32.50442	-12.60753	817	05/09/2022	05/09/2022	MEK, Octenol	0	0	0	0	0	0	0	No	10		0
EB	5	Luangwa_Lunsemfwa_Eastern_Belt	32.49611	-12.6035	845	05/09/2022	05/09/2022	MEK, Octenol	0	0	0	0	0	0	0	No	10		0
EB	0	Luangwa_Lunsemfwa_Eastern_Belt	33.0312	-12.55311	1179	06/09/2022	06/09/2022	MEK, Octenol	0	0	0	0	0	0	0	No	10		0
EB	1	Luangwa_Lunsemfwa_Eastern_Belt	33.02304	-12.54847	1186	06/09/2022	06/09/2022	MEK, Octenol	0	0	0	0	0	0	0	No	10		0
EB	2	Luangwa_Lunsemfwa_Eastern_Belt	33.01467	-12.54426	1174	06/09/2022	06/09/2022	MEK, Octenol	0	0	0	0	0	0	0	No	10		0
EB	3	Luangwa_Lunsemfwa_Eastern_Belt	33.00589	-12.54122	1190	06/09/2022	06/09/2022	MEK, Octenol	0	0	0	0	0	0	0	No	10		0
EB	4	Luangwa_Lunsemfwa_Eastern_Belt	32.99874	-12.53523	1177	06/09/2022	06/09/2022	MEK, Octenol	0	0	0	0	0	0	0	No	10		0
EB	5	Luangwa_Lunsemfwa_Eastern_Belt	32.99381	-12.52759	1163	06/09/2022	06/09/2022	MEK, Octenol	0	0	0	0	0	0	0	No	10		0
EB	6	Luangwa_Lunsemfwa_Eastern_Belt	32.98455	-12.51183	1137	06/09/2022	06/09/2022	MEK, Octenol	0	0	0	0	0	0	0	No	10		0
EB	7	Luangwa_Lunsemfwa_Eastern_Belt	32.98037	-12.5036	1143	06/09/2022	06/09/2022	MEK, Octenol	0	0	0	0	0	0	0	No	10		0
EB	8	Luangwa_Lunsemfwa_Eastern_Belt	32.97584	-12.49618	1148	06/09/2022	06/09/2022	MEK, Octenol	0	0	0	0	0	0	0	No	10		0
EB	9	Luangwa_Lunsemfwa_Eastern_Belt	32.96739	-12.49253	1120	06/09/2022	06/09/2022	MEK, Octenol	0	0	0	0	0	0	0	No	10		0
EB	10	Luangwa_Lunsemfwa_Eastern_Belt	32.96257	-12.48468	1107	06/09/2022	06/09/2022	MEK, Octenol	0	0	0	0	0	0	0	No	10		0
EB	11	Luangwa_Lunsemfwa_Eastern_Belt	32.95786	-12.47711	1059	06/09/2022	06/09/2022	MEK, Octenol	0	0	0	0	0	0	0	No	10		0
EB	12	Luangwa_Lunsemfwa_Eastern_Belt	32.9518	-12.47034	1078	06/09/2022	06/09/2022	MEK, Octenol	0	0	0	0	0	0	0	No	10		0
EB	13	Luangwa_Lunsemfwa_Eastern_Belt	32.94435	-12.46445	1053	06/09/2022	06/09/2022	MEK, Octenol	0	0	0	0	0	0	0	No	10		0
EB	14	Luangwa_Lunsemfwa_Eastern_Belt	32.93756	-12.45807	1054	06/09/2022	06/09/2022	MEK, Octenol	0	0	0	0	0	0	0	No	10		0
EB	15	Luangwa_Lunsemfwa_Eastern_Belt	32.93112	-12.4519	1055	06/09/2022	06/09/2022	MEK, Octenol	0	0	0	0	0	0	0	No	10		0
EB	16	Luangwa_Lunsemfwa_Eastern_Belt	32.92435	-12.44554	1072	06/09/2022	06/09/2022	MEK, Octenol	0	0	0	0	0	0	0	No	10		0
EB	17	Luangwa_Lunsemfwa_Eastern_Belt	32.91769	-12.43917	1066	06/09/2022	06/09/2022	MEK, Octenol	0	0	0	0	0	0	0	No	10		0
EB	18	Luangwa_Lunsemfwa_Eastern_Belt	32.91029	-12.43485	1053	06/09/2022	06/09/2022	MEK, Octenol	0	0	0	0	0	0	0	No	10		0
EB	19	Luangwa_Lunsemfwa_Eastern_Belt	32.90081	-12.43591	1035	06/09/2022	06/09/2022	MEK, Octenol	0	0	0	0	0	0	0	No	10		0
EB	20	Luangwa_Lunsemfwa_Eastern_Belt	32.89185	-12.43732	1004	06/09/2022	06/09/2022	MEK, Octenol	0	0	0	0	0	0	0	No	10		0
EB	21	Luangwa_Lunsemfwa_Eastern_Belt	32.88313	-12.4381	1008	06/09/2022	06/09/2022	MEK, Octenol	0	0	0	0	0	0	0	No	10		0
EB	22	Luangwa_Lunsemfwa_Eastern_Belt	32.87439	-12.43606	1014	06/09/2022	06/09/2022	MEK, Octenol	0	0	0	0	0	0	0	No	10		0
EB	23	Luangwa_Lunsemfwa_Eastern_Belt	32.86507	-12.43583	1001	06/09/2022	06/09/2022	MEK, Octenol	0	0	0	0	0	0	0	No	10		0
EB	24	Luangwa_Lunsemfwa_Eastern_Belt	32.85615	-12.43464	1027	06/09/2022	06/09/2022	MEK, Octenol	0	0	0	0	0	0	0	No	10		0
EB	25	Luangwa_Lunsemfwa_Eastern_Belt	32.8466	-12.43288	1037	06/09/2022	06/09/2022	MEK, Octenol	0	0	0	0	0	0	0	No	10		0
EB	0	Luangwa_Lunsemfwa_Eastern_Belt	32.83979	-12.42847	1026	06/09/2022	06/09/2022	MEK, Octenol	0	0	0	0	0	0	0	No	10		0
EB	1	Luangwa_Lunsemfwa_Eastern_Belt	32.83255	-12.42358	1038	06/09/2022	06/09/2022	MEK, Octenol	0	0	0	0	0	0	0	No	10		0
EB	2	Luangwa_Lunsemfwa_Eastern_Belt	32.8226	-12.41974	1019	06/09/2022	06/09/2022	MEK, Octenol	0	0	0	0	0	0	0	No	10		0
EB	3	Luangwa_Lunsemfwa_Eastern_Belt	32.81526	-12.41727	1041	06/09/2022	06/09/2022	MEK, Octenol	0	0	0	0	0	0	0	No	10		0
EB	4	Luangwa_Lunsemfwa_Eastern_Belt	32.8075	-12.41697	979	06/09/2022	06/09/2022	MEK, Octenol	0	0	0	0	0	0	0	No	10		0
EB	5	Luangwa_Lunsemfwa_Eastern_Belt	32.79981	-12.4152	963	06/09/2022	06/09/2022	MEK, Octenol	0	0	0	0	0	0	0	No	10		0
EB	6	Luangwa_Lunsemfwa_Eastern_Belt	32.79461	-12.42088	942	06/09/2022	06/09/2022	MEK, Octenol	0	0	0	0	0	0	0	No	10		0
EB	7	Luangwa_Lunsemfwa_Eastern_Belt	32.78531	-12.42026	922	06/09/2022	06/09/2022	MEK, Octenol	0	0	0	0	0	0	0	No	10		0
EB	8	Luangwa_Lunsemfwa_Eastern_Belt	32.77821	-12.42138	930	06/09/2022	06/09/2022	MEK, Octenol	0	0	0	0	0	0	0	No	10		0
EB	9	Luangwa_Lunsemfwa_Eastern_Belt	32.77203	-12.42812	963	06/09/2022	06/09/2022	MEK, Octenol	0	0	0	0	0	0	0	No	10		0
EB	10	Luangwa_Lunsemfwa_Eastern_Belt	32.76732	-12.43463	962	06/09/2022	06/09/2022	MEK, Octenol	0	0	0	0	0	0	0	No	10		0
EB	11	Luangwa_Lunsemfwa_Eastern_Belt	32.76065	-12.43958	977	06/09/2022	06/09/2022	MEK, Octenol	0	0	0	0	0	0	0	No	10		0
EB	12	Luangwa_Lunsemfwa_Eastern_Belt	32.75769	-12.44786	984	06/09/2022	06/09/2022	MEK, Octenol	0	0	0	0	0	0	0	No	10		0
EB	13	Luangwa_Lunsemfwa_Eastern_Belt	32.74976	-12.44808	984	06/09/2022	06/09/2022	MEK, Octenol	0	0	0	0	0	0	0	No	10		0
EB	14	Luangwa_Lunsemfwa_Eastern_Belt	32.74245	-12.4429	999	06/09/2022	06/09/2022	MEK, Octenol	0	0	0	0	0	0	0	No	10		0
EB	15	Luangwa_Lunsemfwa_Eastern_Belt	32.73407	-12.43191	1021	06/09/2022	06/09/2022	MEK, Octenol	0	0	0	0	0	0	0	No	10		0
EB	16	Luangwa_Lunsemfwa_Eastern_Belt	32.73106	-12.42623	1016	06/09/2022	06/09/2022	MEK, Octenol	0	0	0	0	0	0	0	No	10		0
EB	17	Luangwa_Lunsemfwa_Eastern_Belt	32.72478	-12.41976	1017	06/09/2022	06/09/2022	MEK, Octenol	0	0	0	0	0	0	0	No	10		0
EB	18	Luangwa_Lunsemfwa_Eastern_Belt	32.71672	-12.4155	1006	06/09/2022	06/09/2022	MEK, Octenol	0	0	0	0	0	0	0	No	10		0
EB	19	Luangwa_Lunsemfwa_Eastern_Belt	32.70786	-12.41422	955	06/09/2022	06/09/2022	MEK, Octenol	0	0	0	0	0	0	0	No	10		0
EB	20	Luangwa_Lunsemfwa_Eastern_Belt	32.70044	-12.4096	974	06/09/2022	06/09/2022	MEK, Octenol	0	0	0	0	0	0	0	No	10		0
EB	21	Luangwa_Lunsemfwa_Eastern_Belt	32.69233	-12.40856	992	06/09/2022	06/09/2022	MEK, Octenol	0	0	0	0	0	0	0	No	10		0
EB	22	Luangwa_Lunsemfwa_Eastern_Belt	32.6849	-12.41399	967	06/09/2022	06/09/2022	MEK, Octenol	0	0	0	0	0	0	0	No	10		0
EB	23	Luangwa_Lunsemfwa_Eastern_Belt	32.67588	-12.41603	970	06/09/2022	06/09/2022	MEK, Octenol	0	0	0	0	0	0	0	No	10		0
EB	24	Luangwa_Lunsemfwa_Eastern_Belt	32.66869	-12.41241	977	06/09/2022	06/09/2022	MEK, Octenol	0	0	0	0	0	0	0	No	10		0
EB	25	Luangwa_Lunsemfwa_Eastern_Belt	32.66226	-12.40984	950	06/09/2022	06/09/2022	MEK, Octenol	0	0	0	0	0	0	0	No	10		0
EB	0	Luangwa_Lunsemfwa_Eastern_Belt	32.65574	-12.40395	920	06/09/2022	06/09/2022	MEK, Octenol	0	0	0	0	0	0	0	No	10		0
EB	1	Luangwa_Lunsemfwa_Eastern_Belt	32.64862	-12.39876	903	06/09/2022	06/09/2022	MEK, Octenol	0	0	0	0	0	0	0	No	10		0
EB	2	Luangwa_Lunsemfwa_Eastern_Belt	32.64024	-12.39501	868	06/09/2022	06/09/2022	MEK, Octenol	0	0	0	0	0	0	0	No	10		0
EB	3	Luangwa_Lunsemfwa_Eastern_Belt	32.63282	-12.39146	858	06/09/2022	06/09/2022	MEK, Octenol	0	0	0	0	0	0	0	No	10		0
EB	4	Luangwa_Lunsemfwa_Eastern_Belt	32.62372	-12.39239	835	06/09/2022	06/09/2022	MEK, Octenol	0	0	0	0	0	0	0	No	10		0
EB	5	Luangwa_Lunsemfwa_Eastern_Belt	32.61445	-12.39105	813	06/09/2022	06/09/2022	MEK, Octenol	0	0	0	0	0	0	0	No	10		0
EB	6	Luangwa_Lunsemfwa_Eastern_Belt	32.60673	-12.38916	825	06/09/2022	06/09/2022	MEK, Octenol	0	0	0	0	0	0	0	No	10		0
EB	7	Luangwa_Lunsemfwa_Eastern_Belt	32.59866	-12.39304	823	06/09/2022	06/09/2022	MEK, Octenol	0	0	0	0	0	0	0	No	10		0
EB	8	Luangwa_Lunsemfwa_Eastern_Belt	32.58959	-12.39113	810	06/09/2022	06/09/2022	MEK, Octenol	0	0	0	0	0	0	0	No	10		0
EB	9	Luangwa_Lunsemfwa_Eastern_Belt	32.58376	-12.3858	805	06/09/2022	06/09/2022	MEK, Octenol	0	0	0	0	0	0	0	No	10		0
EB	10	Luangwa_Lunsemfwa_Eastern_Belt	32.57627	-12.3817	778	06/09/2022	06/09/2022	MEK, Octenol	0	0	0	0	0	0	0	No	10		0
EB	11	Luangwa_Lunsemfwa_Eastern_Belt	32.56956	-12.37689	766	06/09/2022	06/09/2022	MEK, Octenol	0	0	0	0	0	0	0	No	10		0
EB	12	Luangwa_Lunsemfwa_Eastern_Belt	32.56186	-12.37432	753	06/09/2022	06/09/2022	MEK, Octenol	0	0	0	0	0	0	0	No	10		0
EB	13	Luangwa_Lunsemfwa_Eastern_Belt	32.55429	-12.37086	732	06/09/2022	06/09/2022	MEK, Octenol	0	0	0	0	0	0	0	No	10		0
EB	14	Luangwa_Lunsemfwa_Eastern_Belt	32.54468	-12.36791	719	06/09/2022	06/09/2022	MEK, Octenol	0	0	0	0	0	0	0	No	10		0
EB	15	Luangwa_Lunsemfwa_Eastern_Belt	32.53614	-12.36714	705	06/09/2022	06/09/2022	MEK, Octenol	0	0	0	0	0	0	0	No	10		0
EB	0	Luangwa_Lunsemfwa_Eastern_Belt	32.26177	-12.4197	591	06/09/2022	06/09/2022	MEK, Octenol	0	0	0	0	0	0	0	No	10		0
EB	1	Luangwa_Lunsemfwa_Eastern_Belt	32.25329	-12.42525	582	06/09/2022	06/09/2022	MEK, Octenol	0	0	0	0	0	0	0	No	10		0
EB	2	Luangwa_Lunsemfwa_Eastern_Belt	32.24482	-12.42943	581	06/09/2022	06/09/2022	MEK, Octenol	0	0	0	0	0	0	0	No	10		0
EB	3	Luangwa_Lunsemfwa_Eastern_Belt	32.23683	-12.43276	580	06/09/2022	06/09/2022	MEK, Octenol	0	1	1	0	0	0	1	Yes	10		0.1
EB	4	Luangwa_Lunsemfwa_Eastern_Belt	32.2276	-12.43447	570	06/09/2022	06/09/2022	MEK, Octenol	1	0	1	0	0	0	1	Yes	10		0.1
EB	5	Luangwa_Lunsemfwa_Eastern_Belt	32.2187	-12.4387	569	06/09/2022	06/09/2022	MEK, Octenol	2	1	3	0	0	0	3	Yes	10		0.3
EB	6	Luangwa_Lunsemfwa_Eastern_Belt	32.21249	-12.44476	567	06/09/2022	06/09/2022	MEK, Octenol	1	0	1	0	0	0	1	Yes	10		0.1
EB	7	Luangwa_Lunsemfwa_Eastern_Belt	32.20544	-12.44977	569	06/09/2022	06/09/2022	MEK, Octenol	2	1	3	0	0	0	3	Yes	10		0.3
EB	8	Luangwa_Lunsemfwa_Eastern_Belt	32.19846	-12.45609	563	06/09/2022	06/09/2022	MEK, Octenol	1	1	2	0	0	0	2	Yes	10		0.2
EB	9	Luangwa_Lunsemfwa_Eastern_Belt	32.19162	-12.46152	562	06/09/2022	06/09/2022	MEK, Octenol	3	6	9	0	0	0	9	Yes	10		0.9
EB	10	Luangwa_Lunsemfwa_Eastern_Belt	32.18248	-12.46316	565	06/09/2022	06/09/2022	MEK, Octenol	1	2	3	0	0	0	3	Yes	10		0.3
