# Supplementary material for: Spatial distribution of Glossina morsitans (Diptera: Glossinidae) in Zambia: A vehicle-mounted sticky trap survey and Maxent species distribution model
Source: PLoS Negl Trop Dis. 2023 Jul 27;17(7):e0011512. doi: 10.1371/journal.pntd.0011512 (PMC10409263; doi:10.1371/journal.pntd.0011512)
Supplement: S5 Fig — (CSV) [file pntd.0011512.s005.csv]

Transect_ID	Stop_Site_No	Tsetse_Belt	LONG	LAT	Elevation_m	Start_Date	End_Date	Distance_km	Odour_attractant	Gmc_m	Gmc_f	Gmc_T	Gb_m	Gb_f	Gb_T	Total	Tsetse_Presence	Duration_min	AD_flyround
KNP1	0	Kafue_Belt	26.23533	-15.29875	1307	04/11/2021	04/11/2021	1	MEK, Octenol	1	1	2	0	0	0	2	Yes	10	0.2
KNP1	1	Kafue_Belt	26.22728	-15.29353	1296	04/11/2021	04/11/2021	1	MEK, Octenol	8	12	20	0	0	0	20	Yes	10	2
KNP1	2	Kafue_Belt	26.22237	-15.28675	1289	04/11/2021	04/11/2021	1	MEK, Octenol	17	5	22	0	0	0	22	Yes	10	2.2
KNP1	3	Kafue_Belt	26.21798	-15.27868	1278	04/11/2021	04/11/2021	1	MEK, Octenol	27	12	39	0	0	0	39	Yes	10	3.9
KNP1	4	Kafue_Belt	26.21584	-15.26944	1277	04/11/2021	04/11/2021	1	MEK, Octenol	34	16	50	0	0	0	50	Yes	10	5
KNP1	5	Kafue_Belt	26.21759	-15.26139	1280	04/11/2021	04/11/2021	1	MEK, Octenol	49	16	65	0	0	0	65	Yes	10	6.5
KNP1	6	Kafue_Belt	26.21465	-15.25268	1268	04/11/2021	04/11/2021	1	MEK, Octenol	48	11	59	0	0	0	59	Yes	10	5.9
KNP1	7	Kafue_Belt	26.20724	-15.24791	1277	04/11/2021	04/11/2021	1	MEK, Octenol	62	22	84	0	0	0	84	Yes	10	8.4
KNP1	8	Kafue_Belt	26.19761	-15.24871	1258	04/11/2021	04/11/2021	1	MEK, Octenol	52	8	60	0	0	0	60	Yes	10	6
KNP1	9	Kafue_Belt	26.18852	-15.24799	1269	04/11/2021	04/11/2021	1	MEK, Octenol	27	3	30	0	0	0	30	Yes	10	3
KNP1	10	Kafue_Belt	26.17797	-15.24511	1264	04/11/2021	04/11/2021	1	MEK, Octenol	23	6	29	0	0	0	29	Yes	10	2.9
KNP1	11	Kafue_Belt	26.16788	-15.24276	1251	04/11/2021	04/11/2021	1	MEK, Octenol	11	7	18	0	0	0	18	Yes	10	1.8
KNP1	12	Kafue_Belt	26.15925	-15.2394	1243	04/11/2021	04/11/2021	1	MEK, Octenol	7	1	8	0	0	0	8	Yes	10	0.8
KNP1	13	Kafue_Belt	26.15045	-15.23623	1246	04/11/2021	04/11/2021	1	MEK, Octenol	9	5	14	0	0	0	14	Yes	10	1.4
KNP1	14	Kafue_Belt	26.14228	-15.23228	1236	04/11/2021	04/11/2021	1	MEK, Octenol	11	3	14	0	0	0	14	Yes	10	1.4
KNP1	15	Kafue_Belt	26.13451	-15.22692	1239	04/11/2021	04/11/2021	1	MEK, Octenol	16	4	20	0	0	0	20	Yes	10	2
KNP1	16	Kafue_Belt	26.12822	-15.2208	1235	04/11/2021	04/11/2021	1	MEK, Octenol	7	2	9	0	0	0	9	Yes	10	0.9
KNP1	17	Kafue_Belt	26.11897	-15.21975	1228	04/11/2021	04/11/2021	1	MEK, Octenol	15	12	27	0	0	0	27	Yes	10	2.7
KNP1	18	Kafue_Belt	26.11135	-15.21809	1222	04/11/2021	04/11/2021	1	MEK, Octenol	38	14	52	0	0	0	52	Yes	10	5.2
KNP1	19	Kafue_Belt	26.10314	-15.21572	1233	04/11/2021	04/11/2021	1	MEK, Octenol	37	10	47	0	0	0	47	Yes	10	4.7
KNP1	20	Kafue_Belt	26.09456	-15.21364	1200	04/11/2021	04/11/2021	1	MEK, Octenol	18	19	37	0	0	0	37	Yes	10	3.7
KNP2A	0	Kafue_Belt	25.95341	-15.94271	1022	05/11/2021	05/11/2021	1	MEK, Octenol	0	0	0	0	0	0	0	No	10	0
KNP2A	1	Kafue_Belt	25.94612	-15.95115	1025	05/11/2021	05/11/2021	1	MEK, Octenol	0	0	0	0	0	0	0	No	10	0
KNP2A	2	Kafue_Belt	25.94319	-15.96089	1030	05/11/2021	05/11/2021	1	MEK, Octenol	0	0	0	0	0	0	0	No	10	0
KNP2A	3	Kafue_Belt	25.93818	-15.96967	1025	05/11/2021	05/11/2021	1	MEK, Octenol	0	0	0	0	0	0	0	No	10	0
KNP2A	4	Kafue_Belt	25.93338	-15.97804	1034	05/11/2021	05/11/2021	1	MEK, Octenol	0	0	0	0	0	0	0	No	10	0
KNP2A	5	Kafue_Belt	25.92851	-15.98593	1018	05/11/2021	05/11/2021	1	MEK, Octenol	0	0	0	0	0	0	0	No	10	0
KNP2A	6	Kafue_Belt	25.92433	-15.99423	1014	05/11/2021	05/11/2021	1	MEK, Octenol	0	0	0	0	0	0	0	No	10	0
KNP2A	7	Kafue_Belt	25.91946	-16.00294	1019	05/11/2021	05/11/2021	1	MEK, Octenol	0	0	0	0	0	0	0	No	10	0
KNP2A	8	Kafue_Belt	25.91452	-16.01179	1022	05/11/2021	05/11/2021	1	MEK, Octenol	0	0	0	0	0	0	0	No	10	0
KNP2A	9	Kafue_Belt	25.9102	-16.01995	1035	05/11/2021	05/11/2021	1	MEK, Octenol	0	0	0	0	0	0	0	No	10	0
KNP2A	10	Kafue_Belt	25.90601	-16.02935	1045	05/11/2021	05/11/2021	1	MEK, Octenol	0	0	0	0	0	0	0	No	10	0
KNP2A	11	Kafue_Belt	25.90306	-16.03717	1027	05/11/2021	05/11/2021	1	MEK, Octenol	0	0	0	0	0	0	0	No	10	0
KNP2A	12	Kafue_Belt	25.89971	-16.04616	1037	05/11/2021	05/11/2021	1	MEK, Octenol	0	0	0	0	0	0	0	No	10	0
KNP2A	13	Kafue_Belt	25.89614	-16.05596	2027	05/11/2021	05/11/2021	1	MEK, Octenol	0	0	0	0	0	0	0	No	10	0
KNP2A	14	Kafue_Belt	25.89325	-16.046413	1028	05/11/2021	05/11/2021	1	MEK, Octenol	0	0	0	0	0	0	0	No	10	0
KNP2A	15	Kafue_Belt	25.89024	-16.07229	1033	05/11/2021	05/11/2021	1	MEK, Octenol	0	0	0	0	0	0	0	No	10	0
KNP2A	16	Kafue_Belt	25.88681	-16.08128	1028	05/11/2021	05/11/2021	1	MEK, Octenol	0	0	0	0	0	0	0	No	10	0
KNP2A	17	Kafue_Belt	25.88272	-16.09084	1015	05/11/2021	05/11/2021	1	MEK, Octenol	1	0	1	0	0	0	1	Yes	10	0.1
KNP2A	18	Kafue_Belt	25.87934	-16.10009	1046	05/11/2021	05/11/2021	1	MEK, Octenol	1	0	1	0	0	0	1	Yes	10	0.1
KNP2A	19	Kafue_Belt	25.87624	-16.10868	1049	05/11/2021	05/11/2021	1	MEK, Octenol	1	0	1	0	0	0	1	Yes	10	0.1
KNP2A	20	Kafue_Belt	25.87258	-16.11885	1070	05/11/2021	05/11/2021	1	MEK, Octenol	1	0	1	0	0	0	1	Yes	10	0.1
KNP2A	21	Kafue_Belt	25.86801	-16.13107	1071	05/11/2021	05/11/2021	1	MEK, Octenol	0	0	0	0	0	0	0	No	10	0
KNP2A	22	Kafue_Belt	25.86339	-16.14361	1069	05/11/2021	05/11/2021	1	MEK, Octenol	0	0	0	0	0	0	0	No	10	0
KNP2A	23	Kafue_Belt	25.85971	-16.15395	1074	05/11/2021	05/11/2021	1	MEK, Octenol	0	0	0	0	0	0	0	No	10	0
KNP2A	24	Kafue_Belt	25.85622	-16.16352	1052	05/11/2021	05/11/2021	1	MEK, Octenol	0	0	0	0	0	0	0	No	10	0
KNP2A	25	Kafue_Belt	25.85178	-16.17521	1064	05/11/2021	05/11/2021	1	MEK, Octenol	0	0	0	0	0	0	0	No	10	0
KNP2A	26	Kafue_Belt	25.84927	-16.18409	1055	05/11/2021	05/11/2021	1	MEK, Octenol	0	0	0	0	0	0	0	No	10	0
KNP2A	27	Kafue_Belt	25.84521	-16.19404	1051	05/11/2021	05/11/2021	1	MEK, Octenol	1	0	1	0	0	0	1	Yes	10	0.1
KNP2A	28	Kafue_Belt	25.84135	-16.20467	1045	05/11/2021	05/11/2021	1	MEK, Octenol	1	0	1	0	0	0	1	Yes	10	0.1
KNP2A	29	Kafue_Belt	25.83709	-16.21655	1042	05/11/2021	05/11/2021	1	MEK, Octenol	1	0	1	0	0	0	1	Yes	10	0.1
KNP2B	30	Kafue_Belt	25.83113	-16.21808	1046	05/11/2021	05/11/2021	1	MEK, Octenol	4	0	4	0	0	0	4	Yes	10	0.4
KNP2B	31	Kafue_Belt	25.82037	-16.21502	1047	05/11/2021	05/11/2021	1	MEK, Octenol	4	1	5	0	0	0	5	Yes	10	0.5
KNP2B	32	Kafue_Belt	25.81379	-16.20954	1051	05/11/2021	05/11/2021	1	MEK, Octenol	4	6	10	0	0	0	10	Yes	10	1
KNP2B	33	Kafue_Belt	25.80724	-16.20474	1057	05/11/2021	05/11/2021	1	MEK, Octenol	1	8	9	0	0	0	9	Yes	10	0.9
KNP2B	34	Kafue_Belt	25.79767	-16.20335	1057	05/11/2021	05/11/2021	1	MEK, Octenol	2	4	6	0	0	0	6	Yes	10	0.6
KNP2B	35	Kafue_Belt	25.78882	-16.20239	1064	05/11/2021	05/11/2021	1	MEK, Octenol	2	2	4	0	0	0	4	Yes	10	0.4
KNP2B	36	Kafue_Belt	25.77923	-16.19991	1070	05/11/2021	05/11/2021	1	MEK, Octenol	2	4	6	0	0	0	6	Yes	10	0.6
KNP2B	37	Kafue_Belt	25.77402	-16.19402	1070	05/11/2021	05/11/2021	1	MEK, Octenol	1	0	1	0	0	0	1	Yes	10	0.1
KNP2B	38	Kafue_Belt	25.76497	-16.19172	1084	05/11/2021	05/11/2021	1	MEK, Octenol	2	0	2	0	0	0	2	Yes	10	0.2
KNP2B	39	Kafue_Belt	25.75624	-16.19035	1085	05/11/2021	05/11/2021	1	MEK, Octenol	0	1	1	0	0	0	1	Yes	10	0.1
KNP2B	40	Kafue_Belt	25.74762	-16.18789	1095	05/11/2021	05/11/2021	1	MEK, Octenol	3	0	3	0	0	0	3	Yes	10	0.3
KNP2B	41	Kafue_Belt	25.73792	-16.18913	1101	05/11/2021	05/11/2021	1	MEK, Octenol	2	1	3	0	0	0	3	Yes	10	0.3
KNP2B	42	Kafue_Belt	25.72879	-16.18975	1112	05/11/2021	05/11/2021	1	MEK, Octenol	0	0	0	0	0	0	0	No	10	0
KNP2B	43	Kafue_Belt	25.7198	-16.19083	1125	05/11/2021	05/11/2021	1	MEK, Octenol	0	0	0	0	0	0	0	No	10	0
KNP2B	44	Kafue_Belt	25.71105	-16.18878	1141	05/11/2021	05/11/2021	1	MEK, Octenol	0	0	0	0	0	0	0	No	10	0
KNP2B	45	Kafue_Belt	25.70295	-16.18459	1138	05/11/2021	05/11/2021	1	MEK, Octenol	0	0	0	0	0	0	0	No	10	0
KNP2B	46	Kafue_Belt	25.69336	-16.18402	1138	05/11/2021	05/11/2021	1	MEK, Octenol	1	0	1	0	0	0	1	Yes	10	0.1
KNP2B	47	Kafue_Belt	25.69309	-16.1772	1130	05/11/2021	05/11/2021	1	MEK, Octenol	0	0	0	0	0	0	0	No	10	0
KNP2B	48	Kafue_Belt	25.6943	-16.16791	1121	05/11/2021	05/11/2021	1	MEK, Octenol	0	0	0	0	0	0	0	No	10	0
KNP2B	49	Kafue_Belt	25.69559	-16.15833	1112	05/11/2021	05/11/2021	1	MEK, Octenol	4	1	5	0	0	0	5	Yes	10	0.5
KNP2B	50	Kafue_Belt	25.69676	-16.14961	1100	05/11/2021	05/11/2021	1	MEK, Octenol	15	4	19	0	0	0	19	Yes	10	1.9
KNP2B	51	Kafue_Belt	25.69393	-16.14344	1081	05/11/2021	05/11/2021	1	MEK, Octenol	17	6	23	0	0	0	23	Yes	10	2.3
KNP2B	52	Kafue_Belt	25.70011	-16.1379	1077	05/11/2021	05/11/2021	1	MEK, Octenol	8	3	11	0	0	0	11	Yes	10	1.1
KNP2B	53	Kafue_Belt	25.7073	-16.13241	1074	05/11/2021	05/11/2021	1	MEK, Octenol	39	8	47	0	0	0	47	Yes	10	4.7
KNP2B	54	Kafue_Belt	25.71546	-16.12814	1067	05/11/2021	05/11/2021	1	MEK, Octenol	13	8	21	0	0	0	21	Yes	10	2.1
KNP2B	55	Kafue_Belt	25.72283	-16.1217	1061	05/11/2021	05/11/2021	1	MEK, Octenol	33	5	38	0	0	0	38	Yes	10	3.8
KNP2B	56	Kafue_Belt	25.73089	-16.11782	1055	05/11/2021	05/11/2021	1	MEK, Octenol	31	11	42	0	0	0	42	Yes	10	4.2
KNP2B	57	Kafue_Belt	25.73423	-16.11102	1054	05/11/2021	05/11/2021	1	MEK, Octenol	0	0	0	0	0	0	0	No	10	0
KNP2B	58	Kafue_Belt	25.73394	-16.10255	1049	05/11/2021	05/11/2021	1	MEK, Octenol	0	1	1	0	0	0	1	Yes	10	0.1
KNP2B	59	Kafue_Belt	25.73445	-16.09468	1042	05/11/2021	05/11/2021	1	MEK, Octenol	5	3	8	0	0	0	8	Yes	10	0.8
KNP2B	60	Kafue_Belt	25.73098	-16.08641	1038	05/11/2021	05/11/2021	1	MEK, Octenol	1	0	1	0	0	0	1	Yes	10	0.1
KNP2B	61	Kafue_Belt	25.7252	-16.07875	1030	05/11/2021	05/11/2021	1	MEK, Octenol	2	2	4	0	0	0	4	Yes	10	0.4
KNP2B	62	Kafue_Belt	25.72029	-16.07134	1028	05/11/2021	05/11/2021	1	MEK, Octenol	0	0	0	0	0	0	0	No	10	0
KNP2B	63	Kafue_Belt	25.71954	-16.06187	1024	05/11/2021	05/11/2021	1	MEK, Octenol	0	0	0	0	0	0	0	No	10	0
KNP2B	64	Kafue_Belt	25.71829	-16.05311	1036	05/11/2021	05/11/2021	1	MEK, Octenol	0	0	0	0	0	0	0	No	10	0
KNP2B	65	Kafue_Belt	25.72429	-16.0454	1036	05/11/2021	05/11/2021	1	MEK, Octenol	1	1	2	0	0	0	2	Yes	10	0.2
KNP2B	66	Kafue_Belt	25.72852	-16.03793	1030	05/11/2021	05/11/2021	1	MEK, Octenol	2	0	2	0	0	0	2	Yes	10	0.2
KNP2B	67	Kafue_Belt	25.73006	-16.03042	1036	05/11/2021	05/11/2021	1	MEK, Octenol	0	0	0	0	0	0	0	No	10	0
KNP2B	68	Kafue_Belt	25.73488	-16.02349	1037	05/11/2021	05/11/2021	1	MEK, Octenol	0	2	2	0	0	0	2	Yes	10	0.2
KNP2B	69	Kafue_Belt	25.74213	-16.0179	1033	05/11/2021	05/11/2021	1	MEK, Octenol	2	0	2	0	0	0	2	Yes	10	0.2
KNP2B	70	Kafue_Belt	25.75054	-16.01421	1026	05/11/2021	05/11/2021	1	MEK, Octenol	0	0	0	0	0	0	0	No	10	0
KNP3	0	Kafue_Belt	26.90579	-14.76015	1298	06/11/2021	06/11/2021	1	MEK, Octenol	0	0	0	0	0	0	0	No	10	0
KNP3	1	Kafue_Belt	26.89642	-14.755	1290	06/11/2021	06/11/2021	1	MEK, Octenol	0	0	0	0	0	0	0	No	10	0
KNP3	2	Kafue_Belt	26.88781	-14.75705	1288	06/11/2021	06/11/2021	1	MEK, Octenol	0	0	0	0	0	0	0	No	10	0
KNP3	3	Kafue_Belt	26.87713	-14.75752	1295	06/11/2021	06/11/2021	1	MEK, Octenol	0	0	0	0	0	0	0	No	10	0
KNP3	4	Kafue_Belt	26.86861	-14.75527	1305	06/11/2021	06/11/2021	1	MEK, Octenol	0	0	0	0	0	0	0	No	10	0
KNP3	5	Kafue_Belt	26.85989	-14.75406	1301	06/11/2021	06/11/2021	1	MEK, Octenol	0	0	0	0	0	0	0	No	10	0
KNP3	6	Kafue_Belt	26.85137	-14.75378	1297	06/11/2021	06/11/2021	1	MEK, Octenol	0	0	0	0	0	0	0	No	10	0
KNP3	7	Kafue_Belt	26.84181	-14.75331	1288	06/11/2021	06/11/2021	1	MEK, Octenol	0	0	0	0	0	0	0	No	10	0
KNP3	8	Kafue_Belt	26.83179	-14.75162	1296	06/11/2021	06/11/2021	1	MEK, Octenol	0	0	0	0	0	0	0	No	10	0
KNP3	9	Kafue_Belt	26.81846	-14.75169	1300	06/11/2021	06/11/2021	1	MEK, Octenol	0	0	0	0	0	0	0	No	10	0
KNP3	10	Kafue_Belt	26.81305	-14.74307	1294	06/11/2021	06/11/2021	1	MEK, Octenol	0	0	0	0	0	0	0	No	10	0
KNP3	11	Kafue_Belt	26.80472	-14.74087	1272	06/11/2021	06/11/2021	1	MEK, Octenol	0	0	0	0	0	0	0	No	10	0
KNP3	12	Kafue_Belt	26.79691	-14.73512	1270	06/11/2021	06/11/2021	1	MEK, Octenol	0	0	0	0	0	0	0	No	10	0
KNP3	13	Kafue_Belt	26.79317	-14.72721	1277	06/11/2021	06/11/2021	1	MEK, Octenol	0	0	0	0	0	0	0	No	10	0
KNP3	14	Kafue_Belt	26.78767	-14.71988	1280	06/11/2021	06/11/2021	1	MEK, Octenol	0	1	1	0	0	0	1	Yes	10	0.1
KNP3	15	Kafue_Belt	26.77955	-14.71601	1265	06/11/2021	06/11/2021	1	MEK, Octenol	0	0	0	0	0	0	0	No	10	0
KNP3	16	Kafue_Belt	26.77177	-14.71114	1250	06/11/2021	06/11/2021	1	MEK, Octenol	0	1	1	0	0	0	1	Yes	10	0.1
KNP3	17	Kafue_Belt	26.76242	-14.70979	1240	06/11/2021	06/11/2021	1	MEK, Octenol	0	1	1	0	0	0	1	Yes	10	0.1
KNP3	18	Kafue_Belt	26.7556	-14.70409	1246	06/11/2021	06/11/2021	1	MEK, Octenol	7	5	12	0	0	0	12	Yes	10	1.2
KNP3	19	Kafue_Belt	26.74851	-14.69896	1256	06/11/2021	06/11/2021	1	MEK, Octenol	14	5	19	0	0	0	19	Yes	10	1.9
KNP3	20	Kafue_Belt	26.73889	-14.69329	1218	06/11/2021	06/11/2021	1	MEK, Octenol	6	4	10	0	0	0	10	Yes	10	1
KNP3	21	Kafue_Belt	26.73205	-14.69246	1198	06/11/2021	06/11/2021	1	MEK, Octenol	4	3	7	0	0	0	7	Yes	10	0.7
KNP3	22	Kafue_Belt	26.72316	-14.69814	1189	06/11/2021	06/11/2021	1	MEK, Octenol	29	12	41	0	0	0	41	Yes	10	4.1
KNP3	23	Kafue_Belt	26.71495	-14.70118	1181	06/11/2021	06/11/2021	1	MEK, Octenol	38	20	58	0	0	0	58	Yes	10	5.8
KNP3	24	Kafue_Belt	26.70612	-14.69872	1174	06/11/2021	06/11/2021	1	MEK, Octenol	51	22	73	0	0	0	73	Yes	10	7.3
KNP3	25	Kafue_Belt	26.69774	-14.69471	1163	06/11/2021	06/11/2021	1	MEK, Octenol	56	10	66	0	0	0	66	Yes	10	6.6
KNP3	26	Kafue_Belt	26.68987	-14.69018	1156	06/11/2021	06/11/2021	1	MEK, Octenol	52	14	66	0	0	0	66	Yes	10	6.6
KNP3	27	Kafue_Belt	26.6826	-14.68527	1151	06/11/2021	06/11/2021	1	MEK, Octenol	43	7	50	0	0	0	50	Yes	10	5
KNP3	28	Kafue_Belt	26.67235	-14.6809	1145	06/11/2021	06/11/2021	1	MEK, Octenol	27	5	32	0	0	0	32	Yes	10	3.2
KNP3	29	Kafue_Belt	26.66195	-14.68082	1140	06/11/2021	06/11/2021	1	MEK, Octenol	21	5	26	0	0	0	26	Yes	10	2.6
KNP3	30	Kafue_Belt	26.65336	-14.67883	1142	06/11/2021	06/11/2021	1	MEK, Octenol	21	12	33	0	0	0	33	Yes	10	3.3
KNP3	31	Kafue_Belt	26.64643	-14.67334	1163	06/11/2021	06/11/2021	1	MEK, Octenol	42	10	52	0	0	0	52	Yes	10	5.2
KNP3	32	Kafue_Belt	26.64388	-14.6646	1161	06/11/2021	06/11/2021	1	MEK, Octenol	47	10	57	0	0	0	57	Yes	10	5.7
KNP3	33	Kafue_Belt	26.63753	-14.65986	1172	06/11/2021	06/11/2021	1	MEK, Octenol	40	10	50	0	0	0	50	Yes	10	5
KNP3	34	Kafue_Belt	26.62635	-14.65896	1164	06/11/2021	06/11/2021	1	MEK, Octenol	84	17	101	0	0	0	101	Yes	10	10.1
KNP3	35	Kafue_Belt	26.6161	-14.6578	1180	06/11/2021	06/11/2021	1	MEK, Octenol	12	2	14	0	0	0	14	Yes	10	1.4
KNP3	36	Kafue_Belt	26.60684	-14.65608	1174	06/11/2021	06/11/2021	1	MEK, Octenol	4	6	10	0	0	0	10	Yes	10	1
KNP4	0	Kafue_Belt	26.33368	-13.99641	1140	06/11/2021	06/11/2021	1	MEK, Octenol	0	0	0	0	0	0	0	No	10	0
KNP4	1	Kafue_Belt	26.32959	-14.00451	1133	06/11/2021	06/11/2021	1	MEK, Octenol	0	0	0	0	0	0	0	No	10	0
KNP4	2	Kafue_Belt	26.32701	-14.01379	1142	06/11/2021	06/11/2021	1	MEK, Octenol	1	0	1	0	0	0	1	Yes	10	0.1
KNP4	3	Kafue_Belt	26.32314	-14.02211	1144	06/11/2021	06/11/2021	1	MEK, Octenol	1	0	1	0	0	0	1	Yes	10	0.1
KNP4	4	Kafue_Belt	26.31758	-14.02944	1160	06/11/2021	06/11/2021	1	MEK, Octenol	1	2	3	0	0	0	3	Yes	10	0.3
KNP4	5	Kafue_Belt	26.31196	-14.03694	1151	06/11/2021	06/11/2021	1	MEK, Octenol	6	1	7	0	0	0	7	Yes	10	0.7
KNP4	6	Kafue_Belt	26.31188	-14.04631	1128	06/11/2021	06/11/2021	1	MEK, Octenol	11	4	15	0	0	0	15	Yes	10	1.5
KNP4	7	Kafue_Belt	26.31111	-14.05521	1127	06/11/2021	06/11/2021	1	MEK, Octenol	36	10	46	0	0	0	46	Yes	10	4.6
KNP4	8	Kafue_Belt	26.31464	-14.06332	1138	06/11/2021	06/11/2021	1	MEK, Octenol	14	5	19	0	0	0	19	Yes	10	1.9
KNP4	9	Kafue_Belt	26.31233	-14.07192	1143	06/11/2021	06/11/2021	1	MEK, Octenol	24	10	34	0	0	0	34	Yes	10	3.4
KNP4	10	Kafue_Belt	26.31825	-14.07805	1127	06/11/2021	06/11/2021	1	MEK, Octenol	22	11	33	0	0	0	33	Yes	10	3.3
KNP4	11	Kafue_Belt	26.3234	-14.08538	1143	06/11/2021	06/11/2021	1	MEK, Octenol	35	14	49	0	0	0	49	Yes	10	4.9
KNP4	12	Kafue_Belt	26.32968	-14.09184	1136	06/11/2021	06/11/2021	1	MEK, Octenol	19	11	30	0	0	0	30	Yes	10	3
KNP4	13	Kafue_Belt	26.33229	-14.10038	1120	06/11/2021	06/11/2021	1	MEK, Octenol	32	8	40	0	0	0	40	Yes	10	4
KNP5	1	Kafue_Belt	26.24247	-14.99434	1205	05/11/2021	05/11/2021	1	MEK, Octenol	1	1	2	0	0	0	2	Yes	10	0.2
KNP5	2	Kafue_Belt	26.2355	-15.0025	1188	05/11/2021	05/11/2021	1	MEK, Octenol	38	34	72	0	0	0	72	Yes	10	7.2
KNP5	3	Kafue_Belt	26.23736	-15.01217	1187	05/11/2021	05/11/2021	1	MEK, Octenol	137	45	182	0	0	0	182	Yes	10	18.2
KNP5	4	Kafue_Belt	26.24032	-15.02236	1191	05/11/2021	05/11/2021	1	MEK, Octenol	33	25	58	0	0	0	58	Yes	10	5.8
KNP5	5	Kafue_Belt	26.23744	-15.033	1179	05/11/2021	05/11/2021	1	MEK, Octenol	17	12	29	0	0	0	29	Yes	10	2.9
KNP5	6	Kafue_Belt	26.22923	-15.04006	1162	05/11/2021	05/11/2021	1	MEK, Octenol	19	39	58	0	0	0	58	Yes	10	5.8
KNP5	7	Kafue_Belt	26.21798	-15.03702	1152	05/11/2021	05/11/2021	1	MEK, Octenol	115	68	183	0	0	0	183	Yes	10	18.3
KNP5	8	Kafue_Belt	26.20867	-15.04364	1146	05/11/2021	05/11/2021	1	MEK, Octenol	137	71	208	0	0	0	208	Yes	10	20.8
KNP5	9	Kafue_Belt	26.19786	-15.04546	1130	05/11/2021	05/11/2021	1	MEK, Octenol	98	45	143	0	0	0	143	Yes	10	14.3
KNP5	10	Kafue_Belt	26.18671	-15.04679	1128	05/11/2021	05/11/2021	1	MEK, Octenol	148	67	215	0	0	0	215	Yes	10	21.5
KNP5	11	Kafue_Belt	26.17687	-15.05098	1124	05/11/2021	05/11/2021	1	MEK, Octenol	199	105	304	0	0	0	304	Yes	10	30.4
KNP6	0	Kafue_Belt	26.38128	-15.05877	1249	15/08/2022	15/08/2022	1	MEK, Octenol	0	0	0	0	0	0	0	No	10	0
KNP6	1	Kafue_Belt	26.37307	-15.05965	1255	15/08/2022	15/08/2022	1	MEK, Octenol	0	0	0	0	0	0	0	No	10	0
KNP6	2	Kafue_Belt	26.36559	-15.05818	1256	15/08/2022	15/08/2022	1	MEK, Octenol	0	0	0	0	0	0	0	No	10	0
KNP6	3	Kafue_Belt	26.35613	-15.05764	1259	15/08/2022	15/08/2022	1	MEK, Octenol	0	0	0	0	0	0	0	No	10	0
KNP6	4	Kafue_Belt	26.3466	-15.05616	1238	15/08/2022	15/08/2022	1	MEK, Octenol	0	0	0	0	0	0	0	No	10	0
KNP6	5	Kafue_Belt	26.33778	-15.05139	1223	15/08/2022	15/08/2022	1	MEK, Octenol	0	0	0	0	0	0	0	No	10	0
KNP6	6	Kafue_Belt	26.33963	-15.04524	1240	15/08/2022	15/08/2022	1	MEK, Octenol	0	0	0	0	0	0	0	No	10	0
KNP6	7	Kafue_Belt	26.34464	-15.03869	1242	15/08/2022	15/08/2022	1	MEK, Octenol	0	0	0	0	0	0	0	No	10	0
KNP6	8	Kafue_Belt	26.34468	-15.03068	1226	15/08/2022	15/08/2022	1	MEK, Octenol	0	0	0	0	0	0	0	No	10	0
KNP6	9	Kafue_Belt	26.33742	-15.0254	1214	15/08/2022	15/08/2022	1	MEK, Octenol	0	1	1	0	0	0	1	Yes	10	0.1
KNP6	10	Kafue_Belt	26.32844	-15.02387	1207	15/08/2022	15/08/2022	1	MEK, Octenol	0	1	1	0	0	0	1	Yes	10	0.1
KNP6	11	Kafue_Belt	26.32036	-15.02432	1212	15/08/2022	15/08/2022	1	MEK, Octenol	1	0	1	0	0	0	1	Yes	10	0.1
KNP6	12	Kafue_Belt	26.31238	-15.02046	1185	15/08/2022	15/08/2022	1	MEK, Octenol	0	0	0	0	0	0	0	No	10	0
KNP6	13	Kafue_Belt	26.31495	-15.01174	1188	15/08/2022	15/08/2022	1	MEK, Octenol	0	1	1	0	0	0	1	Yes	10	0.1
KNP6	14	Kafue_Belt	26.3183	-15.00467	1206	15/08/2022	15/08/2022	1	MEK, Octenol	1	0	1	0	0	0	1	Yes	10	0.1
KNP6	15	Kafue_Belt	26.3217	-14.99779	1204	15/08/2022	15/08/2022	1	MEK, Octenol	0	0	0	0	0	0	0	No	10	0
KNP6	16	Kafue_Belt	26.3282	-14.99063	1214	15/08/2022	15/08/2022	1	MEK, Octenol	0	0	0	0	0	0	0	No	10	0
KNP6	17	Kafue_Belt	26.33529	-14.98611	1223	15/08/2022	15/08/2022	1	MEK, Octenol	1	2	3	0	0	0	3	Yes	10	0.3
KNP6	18	Kafue_Belt	26.34122	-14.98338	1233	15/08/2022	15/08/2022	1	MEK, Octenol	5	3	8	0	0	0	8	Yes	10	0.8
KNP6	19	Kafue_Belt	26.33418	-14.97941	1230	15/08/2022	15/08/2022	1	MEK, Octenol	4	1	5	0	0	0	5	Yes	10	0.5
KNP7	0	Kafue_Belt	26.90392	-14.49516	1136	18/08/2022	18/08/2022	1	MEK, Octenol	5	2	7	0	0	0	7	Yes	10	0.7
KNP7	1	Kafue_Belt	26.90907	-14.49375	1145	18/08/2022	18/08/2022	1	MEK, Octenol	5	1	6	0	0	0	6	Yes	10	0.6
KNP7	2	Kafue_Belt	26.91214	-14.5085	1146	18/08/2022	18/08/2022	1	MEK, Octenol	1	0	1	0	0	0	1	Yes	10	0.1
KNP7	3	Kafue_Belt	26.91619	-14.49944	1137	18/08/2022	18/08/2022	1	MEK, Octenol	0	0	0	0	0	0	0	No	10	0
KNP7	4	Kafue_Belt	26.91702	-14.48995	1133	18/08/2022	18/08/2022	1	MEK, Octenol	2	1	3	0	0	0	3	Yes	10	0.3
KNP7	5	Kafue_Belt	26.91759	-14.48085	1132	18/08/2022	18/08/2022	1	MEK, Octenol	6	4	10	0	0	0	10	Yes	10	1
KNP7	6	Kafue_Belt	26.91763	-14.47141	1130	18/08/2022	18/08/2022	1	MEK, Octenol	18	1	19	0	0	0	19	Yes	10	1.9
KNP7	7	Kafue_Belt	26.91997	-14.46325	1126	18/08/2022	18/08/2022	1	MEK, Octenol	8	3	11	0	0	0	11	Yes	10	1.1
KNP7	8	Kafue_Belt	26.92107	-14.4541	1124	18/08/2022	18/08/2022	1	MEK, Octenol	11	4	15	0	0	0	15	Yes	10	1.5
KNP7	9	Kafue_Belt	26.92232	-14.44672	1123	18/08/2022	18/08/2022	1	MEK, Octenol	12	2	14	0	0	0	14	Yes	10	1.4
KNP7	10	Kafue_Belt	26.92595	-14.43719	1123	18/08/2022	18/08/2022	1	MEK, Octenol	17	3	20	0	0	0	20	Yes	10	2
KNP7	11	Kafue_Belt	26.92902	-14.42906	1114	18/08/2022	18/08/2022	1	MEK, Octenol	4	1	5	0	0	0	5	Yes	10	0.5
KNP7	12	Kafue_Belt	26.93188	-14.42142	1111	18/08/2022	18/08/2022	1	MEK, Octenol	1	0	1	0	0	0	1	Yes	10	0.1
KNP7	13	Kafue_Belt	26.91351	-14.51912	1145	18/08/2022	18/08/2022	1	MEK, Octenol	0	0	0	0	0	0	0	No	10	0
KNP7	14	Kafue_Belt	26.91744	-14.52894	1151	18/08/2022	18/08/2022	1	MEK, Octenol	0	0	0	0	0	0	0	No	10	0
KNP7	15	Kafue_Belt	26.92118	-14.52761	1134	18/08/2022	18/08/2022	1	MEK, Octenol	0	0	0	0	0	0	0	No	10	0
KNP7	16	Kafue_Belt	26.92918	-14.51983	1147	18/08/2022	18/08/2022	1	MEK, Octenol	0	0	0	0	0	0	0	No	10	0
KNP7	17	Kafue_Belt	26.93616	-14.51537	1147	18/08/2022	18/08/2022	1	MEK, Octenol	0	0	0	0	0	0	0	No	10	0
KNP7	18	Kafue_Belt	26.9444	-14.51349	1143	18/08/2022	18/08/2022	1	MEK, Octenol	0	0	0	0	0	0	0	No	10	0
KNP7	19	Kafue_Belt	26.95403	-14.51323	1149	18/08/2022	18/08/2022	1	MEK, Octenol	0	0	0	0	0	0	0	No	10	0
KNP7	20	Kafue_Belt	26.9601	-14.50664	1146	18/08/2022	18/08/2022	1	MEK, Octenol	0	0	0	0	0	0	0	No	10	0
KNP7	21	Kafue_Belt	26.96478	-14.49925	1145	18/08/2022	18/08/2022	1	MEK, Octenol	0	0	0	0	0	0	0	No	10	0
KNP7	22	Kafue_Belt	26.96737	-14.49136	1145	18/08/2022	18/08/2022	1	MEK, Octenol	0	0	0	0	0	0	0	No	10	0
KNP7	23	Kafue_Belt	26.97266	-14.48366	1135	18/08/2022	18/08/2022	1	MEK, Octenol	0	0	0	0	0	0	0	No	10	0
KNP7	24	Kafue_Belt	26.98081	-14.47822	1133	18/08/2022	18/08/2022	1	MEK, Octenol	0	0	0	0	0	0	0	No	10	0
KNP7	25	Kafue_Belt	26.99065	-14.47865	1141	18/08/2022	18/08/2022	1	MEK, Octenol	0	0	0	0	0	0	0	No	10	0
KNP7	26	Kafue_Belt	26.99807	-14.47794	1146	18/08/2022	18/08/2022	1	MEK, Octenol	0	0	0	0	0	0	0	No	10	0
KNP7	27	Kafue_Belt	27.00468	-14.47216	1147	18/08/2022	18/08/2022	1	MEK, Octenol	0	0	0	0	0	0	0	No	10	0
KNP7	28	Kafue_Belt	27.01394	-14.46762	1143	18/08/2022	18/08/2022	1	MEK, Octenol	0	0	0	0	0	0	0	No	10	0
KNP7	29	Kafue_Belt	27.02171	-14.46448	1133	18/08/2022	18/08/2022	1	MEK, Octenol	0	0	0	0	0	0	0	No	10	0
KNP7	30	Kafue_Belt	27.03184	-14.46338	1141	18/08/2022	18/08/2022	1	MEK, Octenol	0	0	0	0	0	0	0	No	10	0
KNP7	31	Kafue_Belt	27.0396	-14.46527	1139	18/08/2022	18/08/2022	1	MEK, Octenol	0	0	0	0	0	0	0	No	10	0
KNP7	32	Kafue_Belt	27.049	-14.46643	1144	18/08/2022	18/08/2022	1	MEK, Octenol	0	0	0	0	0	0	0	No	10	0
KNP7	33	Kafue_Belt	27.05894	-14.46781	1151	18/08/2022	18/08/2022	1	MEK, Octenol	0	0	0	0	0	0	0	No	10	0
KNP7	34	Kafue_Belt	27.05981	-14.46118	1147	18/08/2022	18/08/2022	1	MEK, Octenol	0	0	0	0	0	0	0	No	10	0
KNP8	0	Kafue_Belt	26.61925	-15.16179	1043	16/08/2022	16/08/2022	2	MEK, Octenol	0	0	0	0	0	0	0	No	10	0
KNP8	1	Kafue_Belt	26.61035	-15.15743	1054	16/08/2022	16/08/2022	3	MEK, Octenol	0	0	0	0	0	0	0	No	10	0
KNP8	2	Kafue_Belt	26.60335	-15.152	1057	16/08/2022	16/08/2022	4	MEK, Octenol	0	0	0	0	0	0	0	No	10	0
KNP8	3	Kafue_Belt	26.59698	-15.14619	1066	16/08/2022	16/08/2022	5	MEK, Octenol	0	0	0	0	0	0	0	No	10	0
KNP8	4	Kafue_Belt	26.58746	-15.14321	1074	16/08/2022	16/08/2022	6	MEK, Octenol	0	0	0	0	0	0	0	No	10	0
KNP8	5	Kafue_Belt	26.58306	-15.14691	1090	16/08/2022	16/08/2022	7	MEK, Octenol	0	0	0	0	0	0	0	No	10	0
KNP8	6	Kafue_Belt	26.58155	-15.15607	1078	16/08/2022	16/08/2022	8	MEK, Octenol	0	0	0	0	0	0	0	No	10	0
KNP8	7	Kafue_Belt	26.58014	-15.16442	1075	16/08/2022	16/08/2022	9	MEK, Octenol	0	0	0	0	0	0	0	No	10	0
KNP8	8	Kafue_Belt	26.57641	-15.17245	1065	16/08/2022	16/08/2022	10	MEK, Octenol	0	0	0	0	0	0	0	No	10	0
KNP8	9	Kafue_Belt	26.57274	-15.17914	1074	16/08/2022	16/08/2022	11	MEK, Octenol	0	0	0	0	0	0	0	No	10	0
KNP8	10	Kafue_Belt	26.56983	-15.18674	1079	16/08/2022	16/08/2022	12	MEK, Octenol	0	0	0	0	0	0	0	No	10	0
KNP8	11	Kafue_Belt	26.56588	-15.19445	1082	16/08/2022	16/08/2022	13	MEK, Octenol	0	0	0	0	0	0	0	No	10	0
KNP8	12	Kafue_Belt	26.5572	-15.1992	1092	16/08/2022	16/08/2022	14	MEK, Octenol	0	0	0	0	0	0	0	No	10	0
KNP8	13	Kafue_Belt	26.54886	-15.20064	1107	16/08/2022	16/08/2022	15	MEK, Octenol	0	0	0	0	0	0	0	No	10	0
KNP8	14	Kafue_Belt	26.53974	-15.20692	1112	16/08/2022	16/08/2022	16	MEK, Octenol	0	0	0	0	0	0	0	No	10	0
KNP8	15	Kafue_Belt	26.53157	-15.20834	1123	16/08/2022	16/08/2022	17	MEK, Octenol	0	0	0	0	0	0	0	No	10	0
KNP8	16	Kafue_Belt	26.52214	-15.2039	1135	16/08/2022	16/08/2022	18	MEK, Octenol	0	0	0	0	0	0	0	No	10	0
KNP8	17	Kafue_Belt	26.5145	-15.20368	1132	16/08/2022	16/08/2022	19	MEK, Octenol	0	0	0	0	0	0	0	No	10	0
KNP8	18	Kafue_Belt	26.50527	-15.20566	1130	16/08/2022	16/08/2022	20	MEK, Octenol	0	0	0	0	0	0	0	No	10	0
KNP8	19	Kafue_Belt	26.49775	-15.20412	1132	16/08/2022	16/08/2022	21	MEK, Octenol	0	0	0	0	0	0	0	No	10	0
KNP8	20	Kafue_Belt	26.48932	-15.20084	1149	16/08/2022	16/08/2022	22	MEK, Octenol	0	0	0	0	0	0	0	No	10	0
KNP8	21	Kafue_Belt	26.48543	-15.19328	1133	16/08/2022	16/08/2022	23	MEK, Octenol	0	0	0	0	0	0	0	No	10	0
KNP8	22	Kafue_Belt	26.47558	-15.19969	1140	16/08/2022	16/08/2022	24	MEK, Octenol	0	0	0	0	0	0	0	No	10	0
KNP8	23	Kafue_Belt	26.46729	-15.19599	1162	16/08/2022	16/08/2022	25	MEK, Octenol	0	0	0	0	0	0	0	No	10	0
KNP8	24	Kafue_Belt	26.45904	-15.19602	1184	16/08/2022	16/08/2022	26	MEK, Octenol	0	0	0	0	0	0	0	No	10	0
KNP8	25	Kafue_Belt	26.45018	-15.19476	1189	16/08/2022	16/08/2022	27	MEK, Octenol	0	0	0	0	0	0	0	No	10	0
KNP8	26	Kafue_Belt	26.44025	-15.1921	1193	16/08/2022	16/08/2022	28	MEK, Octenol	0	0	0	0	0	0	0	No	10	0
KNP8	27	Kafue_Belt	26.43156	-15.19162	1184	16/08/2022	16/08/2022	29	MEK, Octenol	0	0	0	0	0	0	0	No	10	0
KNP8	28	Kafue_Belt	26.42439	-15.18742	1195	16/08/2022	16/08/2022	30	MEK, Octenol	0	0	0	0	0	0	0	No	10	0
KNP8	29	Kafue_Belt	26.41415	-15.18497	1195	16/08/2022	16/08/2022	31	MEK, Octenol	0	0	0	0	0	0	0	No	10	0
KNP8	30	Kafue_Belt	26.40518	-15.18402	1207	16/08/2022	16/08/2022	32	MEK, Octenol	0	0	0	0	0	0	0	No	10	0
KNP8	31	Kafue_Belt	26.39907	-15.18406	1196	16/08/2022	16/08/2022	33	MEK, Octenol	0	0	0	0	0	0	0	No	10	0
KNP8	32	Kafue_Belt	26.38999	-15.18679	1213	16/08/2022	16/08/2022	34	MEK, Octenol	0	0	0	0	0	0	0	No	10	0
KNP8	33	Kafue_Belt	26.38152	-15.18324	1221	16/08/2022	16/08/2022	35	MEK, Octenol	0	0	0	0	0	0	0	No	10	0
KNP8	34	Kafue_Belt	26.37339	-15.17858	1241	16/08/2022	16/08/2022	36	MEK, Octenol	0	0	0	0	0	0	0	No	10	0
WL1	0	Upper_Zambezi_Belt	24.69509	-13.10144	1107	07/11/2021	07/11/2021	1	MEK, Octenol	0	0	0	0	0	0	0	No	10	0
WL1	1	Upper_Zambezi_Belt	24.70275	-13.09716	1076	07/11/2021	07/11/2021	1	MEK, Octenol	0	0	0	0	0	0	0	No	10	0
WL1	2	Upper_Zambezi_Belt	24.71202	-13.09631	1099	07/11/2021	07/11/2021	1	MEK, Octenol	0	0	0	0	0	0	0	No	10	0
WL1	3	Upper_Zambezi_Belt	24.72143	-13.09716	1093	07/11/2021	07/11/2021	1	MEK, Octenol	0	0	0	0	0	0	0	No	10	0
WL1	4	Upper_Zambezi_Belt	24.73044	-13.0956	1078	07/11/2021	07/11/2021	1	MEK, Octenol	0	0	0	0	0	0	0	No	10	0
WL1	5	Upper_Zambezi_Belt	24.73865	-13.09262	1074	07/11/2021	07/11/2021	1	MEK, Octenol	0	0	0	0	0	0	0	No	10	0
WL1	6	Upper_Zambezi_Belt	24.74817	-13.08984	1076	07/11/2021	07/11/2021	1	MEK, Octenol	0	0	0	0	0	0	0	No	10	0
WL1	7	Upper_Zambezi_Belt	24.75579	-13.08441	1075	07/11/2021	07/11/2021	1	MEK, Octenol	0	0	0	0	0	0	0	No	10	0
WL1	8	Upper_Zambezi_Belt	24.76439	-13.08033	1082	07/11/2021	07/11/2021	1	MEK, Octenol	0	0	0	0	0	0	0	No	10	0
WL1	9	Upper_Zambezi_Belt	24.77094	-13.07476	1077	07/11/2021	07/11/2021	1	MEK, Octenol	0	0	0	0	0	0	0	No	10	0
WL1	10	Upper_Zambezi_Belt	24.7782	-13.06972	1081	07/11/2021	07/11/2021	1	MEK, Octenol	0	0	0	0	0	0	0	No	10	0
WL1	11	Upper_Zambezi_Belt	24.78544	-13.06398	1084	07/11/2021	07/11/2021	1	MEK, Octenol	0	0	0	0	0	0	0	No	10	0
WL1	12	Upper_Zambezi_Belt	24.79384	-13.05925	1086	07/11/2021	07/11/2021	1	MEK, Octenol	0	0	0	0	0	0	0	No	10	0
WL1	13	Upper_Zambezi_Belt	24.80197	-13.05816	1091	07/11/2021	07/11/2021	1	MEK, Octenol	0	0	0	0	0	0	0	No	10	0
WL1	14	Upper_Zambezi_Belt	24.81084	-13.05599	1088	07/11/2021	07/11/2021	1	MEK, Octenol	0	0	0	0	0	0	0	No	10	0
WL1	15	Upper_Zambezi_Belt	24.8183	-13.05168	1050	07/11/2021	07/11/2021	1	MEK, Octenol	0	0	0	0	0	0	0	No	10	0
WL1	16	Upper_Zambezi_Belt	24.8172	-13.04248	1101	07/11/2021	07/11/2021	1	MEK, Octenol	0	0	0	0	0	0	0	No	10	0
WL1	17	Upper_Zambezi_Belt	24.81587	-13.03419	1122	07/11/2021	07/11/2021	1	MEK, Octenol	0	0	0	0	0	0	0	No	10	0
WL1	18	Upper_Zambezi_Belt	24.81298	-13.02449	1132	07/11/2021	07/11/2021	1	MEK, Octenol	0	0	0	0	0	0	0	No	10	0
WL1	19	Upper_Zambezi_Belt	24.80867	-13.01636	1134	07/11/2021	07/11/2021	1	MEK, Octenol	0	0	0	0	0	0	0	No	10	0
WL1	20	Upper_Zambezi_Belt	24.80663	-13.00732	1132	07/11/2021	07/11/2021	1	MEK, Octenol	0	0	0	0	0	0	0	No	10	0
WL1	21	Upper_Zambezi_Belt	24.80403	-12.99856	1136	07/11/2021	07/11/2021	1	MEK, Octenol	0	0	0	0	0	0	0	No	10	0
WL1	22	Upper_Zambezi_Belt	24.80324	-12.98956	1129	07/11/2021	07/11/2021	1	MEK, Octenol	0	0	0	0	0	0	0	No	10	0
WL1	23	Upper_Zambezi_Belt	24.7987	-12.9816	1153	07/11/2021	07/11/2021	1	MEK, Octenol	0	0	0	0	0	0	0	No	10	0
WL1	24	Upper_Zambezi_Belt	24.79818	-12.97225	1125	07/11/2021	07/11/2021	1	MEK, Octenol	0	0	0	0	0	0	0	No	10	0
WL1	25	Upper_Zambezi_Belt	24.79715	-12.96305	1136	07/11/2021	07/11/2021	1	MEK, Octenol	0	0	0	0	0	0	0	No	10	0
WL1	26	Upper_Zambezi_Belt	24.79834	-12.9541	1144	07/11/2021	07/11/2021	1	MEK, Octenol	0	0	0	0	0	0	0	No	10	0
WL1	27	Upper_Zambezi_Belt	24.80151	-12.94585	1133	07/11/2021	07/11/2021	1	MEK, Octenol	0	0	0	0	0	0	0	No	10	0
WL1	28	Upper_Zambezi_Belt	24.80446	-12.93702	1134	07/11/2021	07/11/2021	1	MEK, Octenol	0	0	0	0	0	0	0	No	10	0
WL1	29	Upper_Zambezi_Belt	24.80684	-12.92777	1131	07/11/2021	07/11/2021	1	MEK, Octenol	0	0	0	0	0	0	0	No	10	0
WL1	30	Upper_Zambezi_Belt	24.80921	-12.91894	1132	07/11/2021	07/11/2021	1	MEK, Octenol	0	0	0	0	0	0	0	No	10	0
WL1	31	Upper_Zambezi_Belt	24.81133	-12.91004	1132	07/11/2021	07/11/2021	1	MEK, Octenol	0	0	0	0	0	0	0	No	10	0
WL1	32	Upper_Zambezi_Belt	24.8132	-12.90115	1135	07/11/2021	07/11/2021	1	MEK, Octenol	0	0	0	0	0	0	0	No	10	0
WL1	33	Upper_Zambezi_Belt	24.81795	-12.8931	1135	07/11/2021	07/11/2021	1	MEK, Octenol	0	0	0	0	0	0	0	No	10	0
WL1	34	Upper_Zambezi_Belt	24.82077	-12.88444	1136	07/11/2021	07/11/2021	1	MEK, Octenol	0	0	0	0	0	0	0	No	10	0
WL1	35	Upper_Zambezi_Belt	24.82248	-12.87516	1133	07/11/2021	07/11/2021	1	MEK, Octenol	0	0	0	0	0	0	0	No	10	0
WL1	36	Upper_Zambezi_Belt	24.82787	-12.8671	1129	07/11/2021	07/11/2021	1	MEK, Octenol	0	0	0	0	0	0	0	No	10	0
WL1	37	Upper_Zambezi_Belt	24.83238	-12.85962	1134	07/11/2021	07/11/2021	1	MEK, Octenol	0	0	0	0	0	0	0	No	10	0
WL1	38	Upper_Zambezi_Belt	24.83516	-12.85089	1139	07/11/2021	07/11/2021	1	MEK, Octenol	0	0	0	0	0	0	0	No	10	0
WL1	39	Upper_Zambezi_Belt	24.83601	-12.84204	1131	07/11/2021	07/11/2021	1	MEK, Octenol	0	0	0	0	0	0	0	No	10	0
WL1	40	Upper_Zambezi_Belt	24.84071	-12.83456	1113	07/11/2021	07/11/2021	1	MEK, Octenol	0	0	0	0	0	0	0	No	10	0
WL1	41	Upper_Zambezi_Belt	24.84911	-12.83016	1137	07/11/2021	07/11/2021	1	MEK, Octenol	0	0	0	0	0	0	0	No	10	0
WL1	42	Upper_Zambezi_Belt	24.85467	-12.82323	1099	07/11/2021	07/11/2021	1	MEK, Octenol	0	0	0	0	0	0	0	No	10	0
WL1	43	Upper_Zambezi_Belt	24.85981	-12.81588	1122	07/11/2021	07/11/2021	1	MEK, Octenol	0	0	0	0	0	0	0	No	10	0
WL1	44	Upper_Zambezi_Belt	24.86112	-12.80668	1128	07/11/2021	07/11/2021	1	MEK, Octenol	0	0	0	0	0	0	0	No	10	0
WL1	45	Upper_Zambezi_Belt	24.86227	-12.79758	1115	07/11/2021	07/11/2021	1	MEK, Octenol	0	0	0	0	0	0	0	No	10	0
WL1	46	Upper_Zambezi_Belt	24.8603	-12.78876	1117	07/11/2021	07/11/2021	1	MEK, Octenol	0	0	0	0	0	0	0	No	10	0
WL1	47	Upper_Zambezi_Belt	24.85478	-12.78183	1130	07/11/2021	07/11/2021	1	MEK, Octenol	0	0	0	0	0	0	0	No	10	0
WL1	48	Upper_Zambezi_Belt	24.85397	-12.77232	1126	07/11/2021	07/11/2021	1	MEK, Octenol	0	0	0	0	0	0	0	No	10	0
WL1	49	Upper_Zambezi_Belt	24.85714	-12.76442	1108	07/11/2021	07/11/2021	1	MEK, Octenol	0	0	0	0	0	0	0	No	10	0
WL1	50	Upper_Zambezi_Belt	24.86403	-12.76034	1113	07/11/2021	07/11/2021	1	MEK, Octenol	0	0	0	0	0	0	0	No	10	0
WL1	51	Upper_Zambezi_Belt	24.8635	-12.75102	1125	07/11/2021	07/11/2021	1	MEK, Octenol	0	0	0	0	0	0	0	No	10	0
WL1	52	Upper_Zambezi_Belt	24.86575	-12.74217	1102	07/11/2021	07/11/2021	1	MEK, Octenol	0	0	0	0	0	0	0	No	10	0
WL1	53	Upper_Zambezi_Belt	24.86865	-12.73265	1084	07/11/2021	07/11/2021	1	MEK, Octenol	0	0	0	0	0	0	0	No	10	0
WL1	54	Upper_Zambezi_Belt	24.87193	-12.72492	1106	07/11/2021	07/11/2021	1	MEK, Octenol	0	0	0	0	0	0	0	No	10	0
WL1	55	Upper_Zambezi_Belt	24.87267	-12.71565	1105	07/11/2021	07/11/2021	1	MEK, Octenol	0	0	0	0	0	0	0	No	10	0
WL1	56	Upper_Zambezi_Belt	24.87176	-12.70723	1102	07/11/2021	07/11/2021	1	MEK, Octenol	0	0	0	0	0	0	0	No	10	0
WL1	57	Upper_Zambezi_Belt	24.86705	-12.69933	1106	07/11/2021	07/11/2021	1	MEK, Octenol	0	0	0	0	0	0	0	No	10	0
WL1	58	Upper_Zambezi_Belt	24.85871	-12.69543	1100	07/11/2021	07/11/2021	1	MEK, Octenol	0	0	0	0	0	0	0	No	10	0
WL1	59	Upper_Zambezi_Belt	24.85196	-12.69023	1111	07/11/2021	07/11/2021	1	MEK, Octenol	0	0	0	0	0	0	0	No	10	0
WL1	60	Upper_Zambezi_Belt	24.84615	-12.6839	1113	07/11/2021	07/11/2021	1	MEK, Octenol	0	0	0	0	0	0	0	No	10	0
WL1	61	Upper_Zambezi_Belt	24.8398	-12.67748		07/11/2021	07/11/2021	1	MEK, Octenol	0	0	0	0	0	0	0	No	10	0
WL1	62	Upper_Zambezi_Belt	24.83558	-12.66914		07/11/2021	07/11/2021	1	MEK, Octenol	0	0	0	0	0	0	0	No	10	0
WL1	63	Upper_Zambezi_Belt	24.83259	-12.66049		07/11/2021	07/11/2021	1	MEK, Octenol	0	0	0	0	0	0	0	No	10	0
WL1	64	Upper_Zambezi_Belt	24.83143	-12.65122		07/11/2021	07/11/2021	1	MEK, Octenol	0	0	0	0	0	0	0	No	10	0
WL1	65	Upper_Zambezi_Belt	24.83112	-12.642		07/11/2021	07/11/2021	1	MEK, Octenol	0	0	0	0	0	0	0	No	10	0
WL1	66	Upper_Zambezi_Belt	24.83271	-12.63309		07/11/2021	07/11/2021	1	MEK, Octenol	0	0	0	0	0	0	0	No	10	0
WL1	67	Upper_Zambezi_Belt	24.83637	-12.62388		07/11/2021	07/11/2021	1	MEK, Octenol	0	0	0	0	0	0	0	No	10	0
WL1	68	Upper_Zambezi_Belt	24.84119	-12.61546		07/11/2021	07/11/2021	1	MEK, Octenol	0	0	0	0	0	0	0	No	10	0
WL1	69	Upper_Zambezi_Belt	24.84833	-12.6082		07/11/2021	07/11/2021	1	MEK, Octenol	0	0	0	0	0	0	0	No	10	0
WL1	70	Upper_Zambezi_Belt	24.85022	-12.59923		07/11/2021	07/11/2021	1	MEK, Octenol	0	0	0	0	0	0	0	No	10	0
WL1	71	Upper_Zambezi_Belt	24.84809	-12.58971		07/11/2021	07/11/2021	1	MEK, Octenol	0	0	0	0	0	0	0	No	10	0
WL1	72	Upper_Zambezi_Belt	24.84491	-12.58007		07/11/2021	07/11/2021	1	MEK, Octenol	0	0	0	0	0	0	0	No	10	0
WL1	73	Upper_Zambezi_Belt	24.84284	-12.57024		07/11/2021	07/11/2021	1	MEK, Octenol	0	0	0	0	0	0	0	No	10	0
WL1	74	Upper_Zambezi_Belt	24.84351	-12.56024		07/11/2021	07/11/2021	1	MEK, Octenol	0	0	0	0	0	0	0	No	10	0
WL1	75	Upper_Zambezi_Belt	24.84766	-12.55114		07/11/2021	07/11/2021	1	MEK, Octenol	0	0	0	0	0	0	0	No	10	0
WL1	76	Upper_Zambezi_Belt	24.85352	-12.54376		07/11/2021	07/11/2021	1	MEK, Octenol	0	0	0	0	0	0	0	No	10	0
WL1	77	Upper_Zambezi_Belt	24.86096	-12.53766		07/11/2021	07/11/2021	1	MEK, Octenol	0	0	0	0	0	0	0	No	10	0
WL1	78	Upper_Zambezi_Belt	24.86926	-12.53131		07/11/2021	07/11/2021	1	MEK, Octenol	0	0	0	0	0	0	0	No	10	0
WL1	79	Upper_Zambezi_Belt	24.86999	-12.52216		07/11/2021	07/11/2021	1	MEK, Octenol	0	0	0	0	0	0	0	No	10	0
WL1	80	Upper_Zambezi_Belt	24.86389	-12.51465		07/11/2021	07/11/2021	1	MEK, Octenol	0	0	0	0	0	0	0	No	10	0
WL1	81	Upper_Zambezi_Belt	24.85523	-12.51453		07/11/2021	07/11/2021	1	MEK, Octenol	0	0	0	0	0	0	0	No	10	0
WL1	82	Upper_Zambezi_Belt	24.85181	-12.50648		07/11/2021	07/11/2021	1	MEK, Octenol	0	0	0	0	0	0	0	No	10	0
WL1	83	Upper_Zambezi_Belt	24.85059	-12.49812		07/11/2021	07/11/2021	1	MEK, Octenol	0	0	0	0	0	0	0	No	10	0
WL1	84	Upper_Zambezi_Belt	24.8537	-12.49256		07/11/2021	07/11/2021	1	MEK, Octenol	0	0	0	0	0	0	0	No	10	0
WL1	85	Upper_Zambezi_Belt	24.86194	-12.48835		07/11/2021	07/11/2021	1	MEK, Octenol	0	0	0	0	0	0	0	No	10	0
WL2	1	Upper_Zambezi_Belt	24.69083	-13.10738		08/11/2021	08/11/2021	1	MEK, Octenol	0	0	0	0	0	0	0	No	10	0
WL2	2	Upper_Zambezi_Belt	24.69074	-13.11706		08/11/2021	08/11/2021	1	MEK, Octenol	0	0	0	0	0	0	0	No	10	0
WL2	3	Upper_Zambezi_Belt	24.69162	-13.12497		08/11/2021	08/11/2021	1	MEK, Octenol	0	0	0	0	0	0	0	No	10	0
WL2	4	Upper_Zambezi_Belt	24.68731	-13.13298		08/11/2021	08/11/2021	1	MEK, Octenol	0	0	0	0	0	0	0	No	10	0
WL2	5	Upper_Zambezi_Belt	24.68661	-13.14239		08/11/2021	08/11/2021	1	MEK, Octenol	0	0	0	0	0	0	0	No	10	0
WL2	6	Upper_Zambezi_Belt	24.68371	-13.15128		08/11/2021	08/11/2021	1	MEK, Octenol	0	0	0	0	0	0	0	No	10	0
WL2	7	Upper_Zambezi_Belt	24.68124	-13.16007		08/11/2021	08/11/2021	1	MEK, Octenol	0	0	0	0	0	0	0	No	10	0
WL2	8	Upper_Zambezi_Belt	24.68133	-13.16913		08/11/2021	08/11/2021	1	MEK, Octenol	0	0	0	0	0	0	0	No	10	0
WL2	9	Upper_Zambezi_Belt	24.68116	-13.17863		08/11/2021	08/11/2021	1	MEK, Octenol	0	0	0	0	0	0	0	No	10	0
WL2	10	Upper_Zambezi_Belt	24.67931	-13.18866		08/11/2021	08/11/2021	1	MEK, Octenol	0	0	0	0	0	0	0	No	10	0
WL2	11	Upper_Zambezi_Belt	24.67825	-13.19861		08/11/2021	08/11/2021	1	MEK, Octenol	0	0	0	0	0	0	0	No	10	0
WL2	12	Upper_Zambezi_Belt	25.13652	-13.14412		08/11/2021	08/11/2021	1	MEK, Octenol	0	0	0	0	0	0	0	No	10	0
WL2	13	Upper_Zambezi_Belt	25.13131	-13.15275		08/11/2021	08/11/2021	1	MEK, Octenol	0	0	0	0	0	0	0	No	10	0
WL2	14	Upper_Zambezi_Belt	25.12607	-13.16037		08/11/2021	08/11/2021	1	MEK, Octenol	0	0	0	0	0	0	0	No	10	0
WL2	15	Upper_Zambezi_Belt	25.12021	-13.16705		08/11/2021	08/11/2021	1	MEK, Octenol	0	0	0	0	0	0	0	No	10	0
WL2	16	Upper_Zambezi_Belt	25.11664	-13.17583		08/11/2021	08/11/2021	1	MEK, Octenol	0	0	0	0	0	0	0	No	10	0
WL2	17	Upper_Zambezi_Belt	25.11345	-13.18431		08/11/2021	08/11/2021	1	MEK, Octenol	0	0	0	0	0	0	0	No	10	0
WL2	18	Upper_Zambezi_Belt	25.10982	-13.19259		08/11/2021	08/11/2021	1	MEK, Octenol	0	0	0	0	0	0	0	No	10	0
WL2	19	Upper_Zambezi_Belt	25.10539	-13.20173		08/11/2021	08/11/2021	1	MEK, Octenol	0	0	0	0	0	0	0	No	10	0
WL2	20	Upper_Zambezi_Belt	25.10206	-13.20956		08/11/2021	08/11/2021	1	MEK, Octenol	0	0	0	0	0	0	0	No	10	0
WL2	21	Upper_Zambezi_Belt	25.09988	-13.21834		08/11/2021	08/11/2021	1	MEK, Octenol	0	0	0	0	0	0	0	No	10	0
WL2	22	Upper_Zambezi_Belt	25.09763	-13.22806		08/11/2021	08/11/2021	1	MEK, Octenol	0	0	0	0	0	0	0	No	10	0
WL2	23	Upper_Zambezi_Belt	25.09574	-13.23597		08/11/2021	08/11/2021	1	MEK, Octenol	0	0	0	0	0	0	0	No	10	0
WL2	24	Upper_Zambezi_Belt	25.09357	-13.24491		08/11/2021	08/11/2021	1	MEK, Octenol	0	0	0	0	0	0	0	No	10	0
WL2	25	Upper_Zambezi_Belt	25.09103	-13.25549		08/11/2021	08/11/2021	1	MEK, Octenol	0	0	0	0	0	0	0	No	10	0
WL2	26	Upper_Zambezi_Belt	25.08877	-13.26444		08/11/2021	08/11/2021	1	MEK, Octenol	0	0	0	0	0	0	0	No	10	0
WL2	27	Upper_Zambezi_Belt	25.08654	-13.27331		08/11/2021	08/11/2021	1	MEK, Octenol	0	0	0	0	0	0	0	No	10	0
WL2	28	Upper_Zambezi_Belt	25.08418	-13.28248		08/11/2021	08/11/2021	1	MEK, Octenol	0	0	0	0	0	0	0	No	10	0
WL2	29	Upper_Zambezi_Belt	25.08192	-13.29099		08/11/2021	08/11/2021	1	MEK, Octenol	0	0	0	0	0	0	0	No	10	0
WL2	30	Upper_Zambezi_Belt	25.07972	-13.30052		08/11/2021	08/11/2021	1	MEK, Octenol	0	0	0	0	0	0	0	No	10	0
WL2	31	Upper_Zambezi_Belt	25.07739	-13.30965		08/11/2021	08/11/2021	1	MEK, Octenol	0	0	0	0	0	0	0	No	10	0
WL2	32	Upper_Zambezi_Belt	25.07609	-13.31891		08/11/2021	08/11/2021	1	MEK, Octenol	0	0	0	0	0	0	0	No	10	0
WL2	33	Upper_Zambezi_Belt	25.07698	-13.32831		08/11/2021	08/11/2021	1	MEK, Octenol	0	0	0	0	0	0	0	No	10	0
WL2	34	Upper_Zambezi_Belt	25.07739	-13.33813		08/11/2021	08/11/2021	1	MEK, Octenol	0	0	0	0	0	0	0	No	10	0
WL2	35	Upper_Zambezi_Belt	25.07828	-13.34862		08/11/2021	08/11/2021	1	MEK, Octenol	0	0	0	0	0	0	0	No	10	0
WL2	36	Upper_Zambezi_Belt	25.07636	-13.35836		08/11/2021	08/11/2021	1	MEK, Octenol	0	0	0	0	0	0	0	No	10	0
WL2	37	Upper_Zambezi_Belt	25.07334	-13.37427		08/11/2021	08/11/2021	1	MEK, Octenol	0	0	0	0	0	0	0	No	10	0
KS1	0	Bangweulu_Luapula_Chambeshi_Belt	30.38839	-12.55118	1196	23/11/2021	23/11/2021	1	MEK, Octenol	0	0	0	0	0	0	0	No	10	0
KS1	1	Bangweulu_Luapula_Chambeshi_Belt	30.38091	-12.55589	1197	23/11/2021	23/11/2021	1	MEK, Octenol	0	0	0	0	0	0	0	No	10	0
KS1	2	Bangweulu_Luapula_Chambeshi_Belt	30.37182	-12.55638	1190	23/11/2021	23/11/2021	1	MEK, Octenol	0	0	0	0	0	0	0	No	10	0
KS1	3	Bangweulu_Luapula_Chambeshi_Belt	30.36255	-12.55654	1205	23/11/2021	23/11/2021	1	MEK, Octenol	0	0	0	0	0	0	0	No	10	0
KS1	4	Bangweulu_Luapula_Chambeshi_Belt	30.35216	-12.55491	1200	23/11/2021	23/11/2021	1	MEK, Octenol	0	0	0	0	0	0	0	No	10	0
KS1	5	Bangweulu_Luapula_Chambeshi_Belt	30.34289	-12.55411	1198	23/11/2021	23/11/2021	1	MEK, Octenol	0	0	0	0	0	0	0	No	10	0
KS1	6	Bangweulu_Luapula_Chambeshi_Belt	30.33436	-12.55564	1187	23/11/2021	23/11/2021	1	MEK, Octenol	0	0	0	0	0	0	0	No	10	0
KS1	7	Bangweulu_Luapula_Chambeshi_Belt	30.32535	-12.55776	1197	23/11/2021	23/11/2021	1	MEK, Octenol	0	0	0	0	0	0	0	No	10	0
KS1	8	Bangweulu_Luapula_Chambeshi_Belt	30.31771	-12.5528	1188	23/11/2021	23/11/2021	1	MEK, Octenol	0	0	0	0	0	0	0	No	10	0
KS1	9	Bangweulu_Luapula_Chambeshi_Belt	30.30983	-12.55109	1185	23/11/2021	23/11/2021	1	MEK, Octenol	1	0	1	0	0	0	1	Yes	10	0.1
KS1	10	Bangweulu_Luapula_Chambeshi_Belt	30.30065	-12.55272	1195	23/11/2021	23/11/2021	1	MEK, Octenol	4	1	5	0	0	0	5	Yes	10	0.5
KS1	11	Bangweulu_Luapula_Chambeshi_Belt	30.24751	-12.56094	1190	23/11/2021	23/11/2021	1	MEK, Octenol	4	3	7	0	0	0	7	Yes	10	0.7
KS1	12	Bangweulu_Luapula_Chambeshi_Belt	30.24516	-12.56954	1189	23/11/2021	23/11/2021	1	MEK, Octenol	5	2	7	0	0	0	7	Yes	10	0.7
KS1	13	Bangweulu_Luapula_Chambeshi_Belt	30.23704	-12.57231	1186	23/11/2021	23/11/2021	1	MEK, Octenol	2	0	2	0	0	0	2	Yes	10	0.2
KS1	14	Bangweulu_Luapula_Chambeshi_Belt	30.22947	-12.57178	1181	23/11/2021	23/11/2021	1	MEK, Octenol	3	0	3	0	0	0	3	Yes	10	0.3
KS1	15	Bangweulu_Luapula_Chambeshi_Belt	30.22256	-12.56568	1197	23/11/2021	23/11/2021	1	MEK, Octenol	15	4	19	0	0	0	19	Yes	10	1.9
KS1	16	Bangweulu_Luapula_Chambeshi_Belt	30.21498	-12.56005	1199	23/11/2021	23/11/2021	1	MEK, Octenol	22	8	30	0	0	0	30	Yes	10	3
KS1	17	Bangweulu_Luapula_Chambeshi_Belt	30.20996	-12.55248	1185	23/11/2021	23/11/2021	1	MEK, Octenol	3	2	5	0	0	0	5	Yes	10	0.5
KS1	18	Bangweulu_Luapula_Chambeshi_Belt	30.21194	-12.54434	1191	23/11/2021	23/11/2021	1	MEK, Octenol	0	1	1	0	0	0	1	Yes	10	0.1
KS1	19	Bangweulu_Luapula_Chambeshi_Belt	30.21792	-12.54222	1181	23/11/2021	23/11/2021	1	MEK, Octenol	0	0	0	0	0	0	0	No	10	0
KS1	20	Bangweulu_Luapula_Chambeshi_Belt	30.22458	-12.54508	1183	23/11/2021	23/11/2021	1	MEK, Octenol	2	0	2	0	0	0	2	Yes	10	0.2
KS1	21	Bangweulu_Luapula_Chambeshi_Belt	30.23186	-12.55242	1180	23/11/2021	23/11/2021	1	MEK, Octenol	1	1	2	0	0	0	2	Yes	10	0.2
KS1	22	Bangweulu_Luapula_Chambeshi_Belt	30.23082	-12.56098	1182	23/11/2021	23/11/2021	1	MEK, Octenol	0	2	2	0	0	0	2	Yes	10	0.2
KS1	23	Bangweulu_Luapula_Chambeshi_Belt	30.22984	-12.56988	1183	23/11/2021	23/11/2021	1	MEK, Octenol	0	1	1	0	0	0	1	Yes	10	0.1
KS2	0	Bangweulu_Luapula_Chambeshi_Belt	30.23406	-12.57216	1187	23/11/2021	23/11/2021	1	MEK, Octenol	1	0	1	0	0	0	1	Yes	10	0.1
KS2	1	Bangweulu_Luapula_Chambeshi_Belt	30.23819	-12.56474	1188	23/11/2021	23/11/2021	1	MEK, Octenol	3	0	3	0	0	0	3	Yes	10	0.3
KS2	2	Bangweulu_Luapula_Chambeshi_Belt	30.23912	-12.55538	1181	23/11/2021	23/11/2021	1	MEK, Octenol	9	3	12	0	0	0	12	Yes	10	1.2
KS2	3	Bangweulu_Luapula_Chambeshi_Belt	30.23801	-12.54722	1180	23/11/2021	23/11/2021	1	MEK, Octenol	4	5	9	0	0	0	9	Yes	10	0.9
KS2	4	Bangweulu_Luapula_Chambeshi_Belt	30.23123	-12.54161	1180	23/11/2021	23/11/2021	1	MEK, Octenol	2	2	4	0	0	0	4	Yes	10	0.4
KS2	5	Bangweulu_Luapula_Chambeshi_Belt	30.22346	-12.53745	1211	23/11/2021	23/11/2021	1	MEK, Octenol	2	0	2	0	0	0	2	Yes	10	0.2
KS2	6	Bangweulu_Luapula_Chambeshi_Belt	30.21969	-12.53418	1187	23/11/2021	23/11/2021	1	MEK, Octenol	2	2	4	0	0	0	4	Yes	10	0.4
KS2	7	Bangweulu_Luapula_Chambeshi_Belt	30.22757	-12.52878	1180	23/11/2021	23/11/2021	1	MEK, Octenol	5	3	8	0	0	0	8	Yes	10	0.8
KS2	8	Bangweulu_Luapula_Chambeshi_Belt	30.23458	-12.52435	1182	23/11/2021	23/11/2021	1	MEK, Octenol	6	8	14	0	0	0	14	Yes	10	1.4
KS2	9	Bangweulu_Luapula_Chambeshi_Belt	30.24353	-12.52566	1177	23/11/2021	23/11/2021	1	MEK, Octenol	21	11	32	0	0	0	32	Yes	10	3.2
KS2	10	Bangweulu_Luapula_Chambeshi_Belt	30.25178	-12.52538	1185	23/11/2021	23/11/2021	1	MEK, Octenol	15	10	25	0	0	0	25	Yes	10	2.5
KS2	11	Bangweulu_Luapula_Chambeshi_Belt	30.26038	-12.52206	1189	23/11/2021	23/11/2021	1	MEK, Octenol	19	6	25	0	0	0	25	Yes	10	2.5
KS2	12	Bangweulu_Luapula_Chambeshi_Belt	30.26913	-12.5205	1193	23/11/2021	23/11/2021	1	MEK, Octenol	22	2	24	0	0	0	24	Yes	10	2.4
KS2	13	Bangweulu_Luapula_Chambeshi_Belt	30.27666	-12.52545	1194	23/11/2021	23/11/2021	1	MEK, Octenol	15	3	18	0	0	0	18	Yes	10	1.8
KS2	14	Bangweulu_Luapula_Chambeshi_Belt	30.28322	-12.53071	1207	23/11/2021	23/11/2021	1	MEK, Octenol	6	2	8	0	0	0	8	Yes	10	0.8
KS2	15	Bangweulu_Luapula_Chambeshi_Belt	30.28736	-12.53933	1220	23/11/2021	23/11/2021	1	MEK, Octenol	13	7	20	0	0	0	20	Yes	10	2
KS2	16	Bangweulu_Luapula_Chambeshi_Belt	30.28896	-12.55002	1198	23/11/2021	23/11/2021	1	MEK, Octenol	8	7	15	0	0	0	15	Yes	10	1.5
KS2	17	Bangweulu_Luapula_Chambeshi_Belt	30.29031	-12.55395	1202	23/11/2021	23/11/2021	1	MEK, Octenol	1	0	1	0	0	0	1	Yes	10	0.1
LNP1	0	Tanganyika_Mweru_Luapula_Belt	29.06299	-9.62136		24/11/2021	24/11/2021	1	MEK, Octenol	0	0	0	0	0	0	0	No	10	0
LNP1	1	Tanganyika_Mweru_Luapula_Belt	29.06795	-9.61587		24/11/2021	24/11/2021	1	MEK, Octenol	0	0	0	0	0	0	0	No	10	0
LNP1	2	Tanganyika_Mweru_Luapula_Belt	29.07307	-9.60136		24/11/2021	24/11/2021	1	MEK, Octenol	0	0	0	0	0	0	0	No	10	0
LNP1	3	Tanganyika_Mweru_Luapula_Belt	29.07366	-9.59241		24/11/2021	24/11/2021	1	MEK, Octenol	0	0	0	0	0	0	0	No	10	0
LNP1	4	Tanganyika_Mweru_Luapula_Belt	29.07147	-9.58376		24/11/2021	24/11/2021	1	MEK, Octenol	0	0	0	0	0	0	0	No	10	0
LNP1	5	Tanganyika_Mweru_Luapula_Belt	29.06806	-9.57383		24/11/2021	24/11/2021	1	MEK, Octenol	0	0	0	0	0	0	0	No	10	0
LNP1	6	Tanganyika_Mweru_Luapula_Belt	29.06251	-9.56818		24/11/2021	24/11/2021	1	MEK, Octenol	0	0	0	0	0	0	0	No	10	0
LNP1	7	Tanganyika_Mweru_Luapula_Belt	29.05696	-9.56012		24/11/2021	24/11/2021	1	MEK, Octenol	0	0	0	0	0	0	0	No	10	0
LNP1	8	Tanganyika_Mweru_Luapula_Belt	29.05499	-9.55251		24/11/2021	24/11/2021	1	MEK, Octenol	0	0	0	0	0	0	0	No	10	0
LNP1	9	Tanganyika_Mweru_Luapula_Belt	29.05141	-9.54461		24/11/2021	24/11/2021	1	MEK, Octenol	0	0	0	0	0	0	0	No	10	0
LNP1	10	Tanganyika_Mweru_Luapula_Belt	29.04939	-9.53895		24/11/2021	24/11/2021	1	MEK, Octenol	0	0	0	0	0	0	0	No	10	0
LNP1	11	Tanganyika_Mweru_Luapula_Belt	29.0615	-9.53799		24/11/2021	24/11/2021	1	MEK, Octenol	0	0	0	0	0	0	0	No	10	0
LNP1	12	Tanganyika_Mweru_Luapula_Belt	29.06859	-9.53468		24/11/2021	24/11/2021	1	MEK, Octenol	0	0	0	0	0	0	0	No	10	0
LNP1	13	Tanganyika_Mweru_Luapula_Belt	29.07723	-9.53095		24/11/2021	24/11/2021	1	MEK, Octenol	0	0	0	0	0	0	0	No	10	0
LNP1	14	Tanganyika_Mweru_Luapula_Belt	29.08391	-9.53196		24/11/2021	24/11/2021	1	MEK, Octenol	0	0	0	0	0	0	0	No	10	0
LNP1	15	Tanganyika_Mweru_Luapula_Belt	29.09271	-9.53633		24/11/2021	24/11/2021	1	MEK, Octenol	0	0	0	0	0	0	0	No	10	0
LNP1	16	Tanganyika_Mweru_Luapula_Belt	29.09788	-9.52881		24/11/2021	24/11/2021	1	MEK, Octenol	0	0	0	0	0	0	0	No	10	0
LNP1	17	Tanganyika_Mweru_Luapula_Belt	29.10348	-9.51261		24/11/2021	24/11/2021	1	MEK, Octenol	0	0	0	0	0	0	0	No	10	0
LNP1	18	Tanganyika_Mweru_Luapula_Belt	29.10508	-9.50347		24/11/2021	24/11/2021	1	MEK, Octenol	0	0	0	0	0	0	0	No	10	0
LNP1	19	Tanganyika_Mweru_Luapula_Belt	29.11265	-9.49846		24/11/2021	24/11/2021	1	MEK, Octenol	0	0	0	0	0	0	0	No	10	0
LNP1	20	Tanganyika_Mweru_Luapula_Belt	29.12028	-9.49462		24/11/2021	24/11/2021	1	MEK, Octenol	0	0	0	0	0	0	0	No	10	0
LNP1	21	Tanganyika_Mweru_Luapula_Belt	29.12588	-9.49435		24/11/2021	24/11/2021	1	MEK, Octenol	0	0	0	0	0	0	0	No	10	0
LNP1	22	Tanganyika_Mweru_Luapula_Belt	29.13042	-9.50102		24/11/2021	24/11/2021	1	MEK, Octenol	0	0	0	0	0	0	0	No	10	0
LNP1	23	Tanganyika_Mweru_Luapula_Belt	29.14669	-9.49958		24/11/2021	24/11/2021	1	MEK, Octenol	0	0	0	0	0	0	0	No	10	0
LNP1	24	Tanganyika_Mweru_Luapula_Belt	29.15586	-9.49638		24/11/2021	24/11/2021	1	MEK, Octenol	0	0	0	0	0	0	0	No	10	0
LNP1	25	Tanganyika_Mweru_Luapula_Belt	29.16349	-9.49281		24/11/2021	24/11/2021	1	MEK, Octenol	0	0	0	0	0	0	0	No	10	0
LNP1	26	Tanganyika_Mweru_Luapula_Belt	29.17144	-9.48923		24/11/2021	24/11/2021	1	MEK, Octenol	0	0	0	0	0	0	0	No	10	0
LNP1	27	Tanganyika_Mweru_Luapula_Belt	29.17752	-9.48283		24/11/2021	24/11/2021	1	MEK, Octenol	0	0	0	0	0	0	0	No	10	0
LNP1	28	Tanganyika_Mweru_Luapula_Belt	29.18125	-9.47424		24/11/2021	24/11/2021	1	MEK, Octenol	1	0	1	0	0	0	1	Yes	10	0.1
LNP1	29	Tanganyika_Mweru_Luapula_Belt	29.18334	-9.46617	1354	24/11/2021	24/11/2021	1	MEK, Octenol	0	0	0	0	0	0	0	No	10	0
LNP1	30	Tanganyika_Mweru_Luapula_Belt	29.19173	-9.46413	1344	24/11/2021	24/11/2021	1	MEK, Octenol	0	0	0	0	0	0	0	No	10	0
LNP1	31	Tanganyika_Mweru_Luapula_Belt	29.20107	-9.46571	1315	24/11/2021	24/11/2021	1	MEK, Octenol	1	0	1	0	0	0	1	Yes	10	0.1
LNP1	32	Tanganyika_Mweru_Luapula_Belt	29.2082	-9.46327	1305	24/11/2021	24/11/2021	1	MEK, Octenol	1	0	1	0	0	0	1	Yes	10	0.1
LNP1	33	Tanganyika_Mweru_Luapula_Belt	29.21178	-9.45438	1291	24/11/2021	24/11/2021	1	MEK, Octenol	0	0	0	0	0	0	0	No	10	0
LNP1	34	Tanganyika_Mweru_Luapula_Belt	29.21439	-9.44644	1262	24/11/2021	24/11/2021	1	MEK, Octenol	0	0	0	0	0	0	0	No	10	0
LNP1	35	Tanganyika_Mweru_Luapula_Belt	29.2167	-9.43681	1232	24/11/2021	24/11/2021	1	MEK, Octenol	0	0	0	0	0	0	0	No	10	0
LNP1	36	Tanganyika_Mweru_Luapula_Belt	29.21373	-9.42894	1236	24/11/2021	24/11/2021	1	MEK, Octenol	0	0	0	0	0	0	0	No	10	0
LNP1	37	Tanganyika_Mweru_Luapula_Belt	29.21141	-9.41951	1197	24/11/2021	24/11/2021	1	MEK, Octenol	0	0	0	0	0	0	0	No	10	0
LNP1	38	Tanganyika_Mweru_Luapula_Belt	29.21289	-9.41088	1153	24/11/2021	24/11/2021	1	MEK, Octenol	0	0	0	0	0	0	0	No	10	0
LNP1	39	Tanganyika_Mweru_Luapula_Belt	29.2203	-9.40539	1150	24/11/2021	24/11/2021	1	MEK, Octenol	0	0	0	0	0	0	0	No	10	0
LNP1	40	Tanganyika_Mweru_Luapula_Belt	29.22306	-9.39691	1128	24/11/2021	24/11/2021	1	MEK, Octenol	0	0	0	0	0	0	0	No	10	0
LNP1	41	Tanganyika_Mweru_Luapula_Belt	29.22682	-9.38972	1115	24/11/2021	24/11/2021	1	MEK, Octenol	0	0	0	0	0	0	0	No	10	0
LNP1	42	Tanganyika_Mweru_Luapula_Belt	29.23458	-9.38202	1097	24/11/2021	24/11/2021	1	MEK, Octenol	0	0	0	0	0	0	0	No	10	0
LNP1	43	Tanganyika_Mweru_Luapula_Belt	29.24763	-9.37671	1075	24/11/2021	24/11/2021	1	MEK, Octenol	1	0	1	0	0	0	1	Yes	10	0.1
LNP1	44	Tanganyika_Mweru_Luapula_Belt	29.24996	-9.36885	1056	24/11/2021	24/11/2021	1	MEK, Octenol	1	0	1	0	0	0	1	Yes	10	0.1
LNP1	45	Tanganyika_Mweru_Luapula_Belt	29.25351	-9.36015	1059	24/11/2021	24/11/2021	1	MEK, Octenol	1	0	1	0	0	0	1	Yes	10	0.1
LNP1	46	Tanganyika_Mweru_Luapula_Belt	29.25824	-9.35174	1016	24/11/2021	24/11/2021	1	MEK, Octenol	0	0	0	0	0	0	0	No	10	0
LNP1	47	Tanganyika_Mweru_Luapula_Belt	29.26472	-9.34991	1045	24/11/2021	24/11/2021	1	MEK, Octenol	3	5	8	0	0	0	8	Yes	10	0.8
LNP1	48	Tanganyika_Mweru_Luapula_Belt	29.26855	-9.35625	1072	24/11/2021	24/11/2021	1	MEK, Octenol	2	3	5	0	0	0	5	Yes	10	0.5
LNP1	49	Tanganyika_Mweru_Luapula_Belt	29.27583	-9.36049	1059	24/11/2021	24/11/2021	1	MEK, Octenol	5	5	10	0	0	0	10	Yes	10	1
LNP1	50	Tanganyika_Mweru_Luapula_Belt	29.28361	-9.36357	1084	24/11/2021	24/11/2021	1	MEK, Octenol	1	0	1	0	0	0	1	Yes	10	0.1
LNP1	51	Tanganyika_Mweru_Luapula_Belt	29.2942	-9.36799	1093	24/11/2021	24/11/2021	1	MEK, Octenol	1	2	3	0	0	0	3	Yes	10	0.3
LNP1	52	Tanganyika_Mweru_Luapula_Belt	29.29654	-9.37317	1092	24/11/2021	24/11/2021	1	MEK, Octenol	4	0	4	0	0	0	4	Yes	10	0.4
LNP1	53	Tanganyika_Mweru_Luapula_Belt	29.30158	-9.38104	1103	24/11/2021	24/11/2021	1	MEK, Octenol	4	1	5	0	0	0	5	Yes	10	0.5
LNP1	54	Tanganyika_Mweru_Luapula_Belt	29.31025	-9.38243	1091	24/11/2021	24/11/2021	1	MEK, Octenol	5	0	5	0	0	0	5	Yes	10	0.5
LNP1	55	Tanganyika_Mweru_Luapula_Belt	29.31605	-9.38844	1067	24/11/2021	24/11/2021	1	MEK, Octenol	2	0	2	0	0	0	2	Yes	10	0.2
LNP1	56	Tanganyika_Mweru_Luapula_Belt	29.32446	-9.39156	1054	24/11/2021	24/11/2021	1	MEK, Octenol	0	1	1	0	0	0	1	Yes	10	0.1
KW1	0	Tanganyika_Mweru_Luapula_Belt	29.33135	-9.19002	1078	23/07/2022	23/07/2022	1	MEK, Octenol	0	0	0	0	0	0	0	No	10	0
KW1	1	Tanganyika_Mweru_Luapula_Belt	29.32242	-9.19334	1063	23/07/2022	23/07/2022	1	MEK, Octenol	0	0	0	0	0	0	0	No	10	0
KW1	2	Tanganyika_Mweru_Luapula_Belt	29.31373	-9.19629	1070	23/07/2022	23/07/2022	1	MEK, Octenol	0	0	0	0	0	0	0	No	10	0
KW1	3	Tanganyika_Mweru_Luapula_Belt	29.30674	-9.20199	1041	23/07/2022	23/07/2022	1	MEK, Octenol	0	0	0	0	0	0	0	No	10	0
KW1	4	Tanganyika_Mweru_Luapula_Belt	29.30806	-9.21075	1043	23/07/2022	23/07/2022	1	MEK, Octenol	0	0	0	0	0	0	0	No	10	0
KW1	5	Tanganyika_Mweru_Luapula_Belt	29.30453	-9.21755	1018	23/07/2022	23/07/2022	1	MEK, Octenol	0	1	1	0	0	0	1	Yes	10	0.1
MK1	0	Tanganyika_Mweru_Luapula_Belt	29.29145	-9.15028	1005	24/07/2022	24/07/2022	1	MEK, Octenol	0	0	0	0	0	0	0	No	10	0
MK1	1	Tanganyika_Mweru_Luapula_Belt	29.29944	-9.14416	994	24/07/2022	24/07/2022	1	MEK, Octenol	0	0	0	0	0	0	0	No	10	0
MK1	2	Tanganyika_Mweru_Luapula_Belt	29.30672	-9.13859	975	24/07/2022	24/07/2022	1	MEK, Octenol	0	0	0	0	0	0	0	No	10	0
MK1	3	Tanganyika_Mweru_Luapula_Belt	29.31473	-9.13346	958	24/07/2022	24/07/2022	1	MEK, Octenol	0	0	0	0	0	0	0	No	10	0
MK1	4	Tanganyika_Mweru_Luapula_Belt	29.32328	-9.13031	969	24/07/2022	24/07/2022	1	MEK, Octenol	0	0	0	0	0	0	0	No	10	0
MK1	5	Tanganyika_Mweru_Luapula_Belt	29.33125	-9.12357	969	24/07/2022	24/07/2022	1	MEK, Octenol	0	0	0	0	0	0	0	No	10	0
MK1	6	Tanganyika_Mweru_Luapula_Belt	29.33584	-9.11731	972	24/07/2022	24/07/2022	1	MEK, Octenol	0	0	0	0	0	0	0	No	10	0
MK1	7	Tanganyika_Mweru_Luapula_Belt	29.3385	-9.10783	971	24/07/2022	24/07/2022	1	MEK, Octenol	0	0	0	0	0	0	0	No	10	0
MK1	8	Tanganyika_Mweru_Luapula_Belt	29.34578	-9.1023	964	24/07/2022	24/07/2022	1	MEK, Octenol	0	0	0	0	0	0	0	No	10	0
MK1	9	Tanganyika_Mweru_Luapula_Belt	29.35368	-9.09996	972	24/07/2022	24/07/2022	1	MEK, Octenol	0	0	0	0	0	0	0	No	10	0
MK1	10	Tanganyika_Mweru_Luapula_Belt	29.36217	-9.09767	986	24/07/2022	24/07/2022	1	MEK, Octenol	0	0	0	0	0	0	0	No	10	0
MK1	11	Tanganyika_Mweru_Luapula_Belt	29.36837	-9.09007	997	24/07/2022	24/07/2022	1	MEK, Octenol	0	0	0	0	0	0	0	No	10	0
MK1	12	Tanganyika_Mweru_Luapula_Belt	29.37429	-9.08527	1018	24/07/2022	24/07/2022	1	MEK, Octenol	0	0	0	0	0	0	0	No	10	0
MK1	13	Tanganyika_Mweru_Luapula_Belt	29.38284	-9.08173	1020	24/07/2022	24/07/2022	1	MEK, Octenol	0	0	0	0	0	0	0	No	10	0
MK1	14	Tanganyika_Mweru_Luapula_Belt	29.3903	-9.07666	1047	24/07/2022	24/07/2022	1	MEK, Octenol	0	0	0	0	0	0	0	No	10	0
MK1	15	Tanganyika_Mweru_Luapula_Belt	29.39931	-9.07237	1025	24/07/2022	24/07/2022	1	MEK, Octenol	0	0	0	0	0	0	0	No	10	0
MK1	16	Tanganyika_Mweru_Luapula_Belt	29.40586	-9.06935	1011	24/07/2022	24/07/2022	1	MEK, Octenol	0	0	0	0	0	0	0	No	10	0
MK1	17	Tanganyika_Mweru_Luapula_Belt	29.41384	-9.06056	976	24/07/2022	24/07/2022	1	MEK, Octenol	0	0	0	0	0	0	0	No	10	0
MK1	18	Tanganyika_Mweru_Luapula_Belt	29.41806	-9.05352	964	24/07/2022	24/07/2022	1	MEK, Octenol	0	0	0	0	0	0	0	No	10	0
MK1	19	Tanganyika_Mweru_Luapula_Belt	29.42508	-9.046634	965	24/07/2022	24/07/2022	1	MEK, Octenol	0	0	0	0	0	0	0	No	10	0
MK1	20	Tanganyika_Mweru_Luapula_Belt	29.43125	-9.04065	965	24/07/2022	24/07/2022	1	MEK, Octenol	0	0	0	0	0	0	0	No	10	0
MK1	21	Tanganyika_Mweru_Luapula_Belt	29.43912	-9.03289	965	24/07/2022	24/07/2022	1	MEK, Octenol	0	0	0	0	0	0	0	No	10	0
MK1	22	Tanganyika_Mweru_Luapula_Belt	29.44349	-9.0268	966	24/07/2022	24/07/2022	1	MEK, Octenol	0	0	0	0	0	0	0	No	10	0
MK1	23	Tanganyika_Mweru_Luapula_Belt	29.44927	-9.01789	975	24/07/2022	24/07/2022	1	MEK, Octenol	0	0	0	0	0	0	0	No	10	0
MK1	24	Tanganyika_Mweru_Luapula_Belt	29.45354	-9.01116	978	24/07/2022	24/07/2022	1	MEK, Octenol	0	0	0	0	0	0	0	No	10	0
MK1	25	Tanganyika_Mweru_Luapula_Belt	29.45921	-9.00234	956	24/07/2022	24/07/2022	1	MEK, Octenol	0	0	0	0	0	0	0	No	10	0
MK1	26	Tanganyika_Mweru_Luapula_Belt	29.46312	-8.9938	955	24/07/2022	24/07/2022	1	MEK, Octenol	0	0	0	0	0	0	0	No	10	0
MK1	27	Tanganyika_Mweru_Luapula_Belt	29.4615	-8.98541	955	24/07/2022	24/07/2022	1	MEK, Octenol	0	0	0	0	0	0	0	No	10	0
MK1	28	Tanganyika_Mweru_Luapula_Belt	29.46431	-8.97739	952	24/07/2022	24/07/2022	1	MEK, Octenol	0	0	0	0	0	0	0	No	10	0
MK1	29	Tanganyika_Mweru_Luapula_Belt	29.4688	-8.97058	963	24/07/2022	24/07/2022	1	MEK, Octenol	0	0	0	0	0	0	0	No	10	0
MK1	30	Tanganyika_Mweru_Luapula_Belt	29.47611	-8.9632	961	24/07/2022	24/07/2022	1	MEK, Octenol	0	0	0	0	0	0	0	No	10	0
MK1	31	Tanganyika_Mweru_Luapula_Belt	29.47794	-8.95335	947	24/07/2022	24/07/2022	1	MEK, Octenol	0	0	0	0	0	0	0	No	10	0
MK2	0	Tanganyika_Mweru_Luapula_Belt	29.40588	-9.06938	1011	24/07/2022	24/07/2022	1	MEK, Octenol	0	0	0	0	0	0	0	No	10	0
MK2	1	Tanganyika_Mweru_Luapula_Belt	29.41541	-9.07238	1009	24/07/2022	24/07/2022	1	MEK, Octenol	0	0	0	0	0	0	0	No	10	0
MK2	2	Tanganyika_Mweru_Luapula_Belt	29.42449	-9.07209	1008	24/07/2022	24/07/2022	1	MEK, Octenol	0	0	0	0	0	0	0	No	10	0
MK2	3	Tanganyika_Mweru_Luapula_Belt	29.43281	-9.06859	992	24/07/2022	24/07/2022	1	MEK, Octenol	0	0	0	0	0	0	0	No	10	0
MK2	4	Tanganyika_Mweru_Luapula_Belt	29.4414	-9.06507	989	24/07/2022	24/07/2022	1	MEK, Octenol	0	0	0	0	0	0	0	No	10	0
MK2	5	Tanganyika_Mweru_Luapula_Belt	29.45114	-9.06159	969	24/07/2022	24/07/2022	1	MEK, Octenol	0	0	0	0	0	0	0	No	10	0
MK2	6	Tanganyika_Mweru_Luapula_Belt	29.46005	-9.06109	996	24/07/2022	24/07/2022	1	MEK, Octenol	0	0	0	0	0	0	0	No	10	0
MK2	7	Tanganyika_Mweru_Luapula_Belt	29.4694	-9.06091	989	24/07/2022	24/07/2022	1	MEK, Octenol	0	0	0	0	0	0	0	No	10	0
MK2	8	Tanganyika_Mweru_Luapula_Belt	29.47809	-9.05903	983	24/07/2022	24/07/2022	1	MEK, Octenol	0	0	0	0	0	0	0	No	10	0
MK2	9	Tanganyika_Mweru_Luapula_Belt	29.48614	-9.05726	990	24/07/2022	24/07/2022	1	MEK, Octenol	0	0	0	0	0	0	0	No	10	0
MK2	10	Tanganyika_Mweru_Luapula_Belt	29.49602	-9.0547	997	24/07/2022	24/07/2022	1	MEK, Octenol	0	0	0	0	0	0	0	No	10	0
MK2	11	Tanganyika_Mweru_Luapula_Belt	29.50472	-9.05314	1002	24/07/2022	24/07/2022	1	MEK, Octenol	0	0	0	0	0	0	0	No	10	0
MK2	12	Tanganyika_Mweru_Luapula_Belt	29.51301	-9.05173	1003	24/07/2022	24/07/2022	1	MEK, Octenol	0	0	0	0	0	0	0	No	10	0
MK2	13	Tanganyika_Mweru_Luapula_Belt	29.52196	-9.04857	1006	24/07/2022	24/07/2022	1	MEK, Octenol	0	0	0	0	0	0	0	No	10	0
MK2	14	Tanganyika_Mweru_Luapula_Belt	29.52996	-9.04362	1007	24/07/2022	24/07/2022	1	MEK, Octenol	0	0	0	0	0	0	0	No	10	0
MK2	15	Tanganyika_Mweru_Luapula_Belt	29.53837	-9.03667	974	24/07/2022	24/07/2022	1	MEK, Octenol	0	0	0	0	0	0	0	No	10	0
MK2	16	Tanganyika_Mweru_Luapula_Belt	29.54458	-9.03455	975	24/07/2022	24/07/2022	1	MEK, Octenol	0	0	0	0	0	0	0	No	10	0
MK2	17	Tanganyika_Mweru_Luapula_Belt	29.55365	-9.03371	995	24/07/2022	24/07/2022	1	MEK, Octenol	0	0	0	0	0	0	0	No	10	0
MK2	18	Tanganyika_Mweru_Luapula_Belt	29.56212	-9.03814	1014	24/07/2022	24/07/2022	1	MEK, Octenol	0	0	0	0	0	0	0	No	10	0
MK2	19	Tanganyika_Mweru_Luapula_Belt	29.56922	-9.04284	1005	24/07/2022	24/07/2022	1	MEK, Octenol	0	0	0	0	0	0	0	No	10	0
MK2	20	Tanganyika_Mweru_Luapula_Belt	29.57779	-9.0459	1021	24/07/2022	24/07/2022	1	MEK, Octenol	0	0	0	0	0	0	0	No	10	0
SU1	0	Tanganyika_Mweru_Luapula_Belt	30.48208	-8.52033	776	25/11/2021	25/11/2021	1	MEK, Octenol	0	0	0	0	0	0	0	No	10	0
SU1	1	Tanganyika_Mweru_Luapula_Belt	30.47694	-8.52879	791	25/11/2021	25/11/2021	1	MEK, Octenol	2	1	3	0	0	0	3	Yes	10	0.3
SU1	2	Tanganyika_Mweru_Luapula_Belt	30.47512	-8.54007	887	25/11/2021	25/11/2021	1	MEK, Octenol	1	1	2	0	0	0	2	Yes	10	0.2
SU1	3	Tanganyika_Mweru_Luapula_Belt	30.4782	-8.55016	913	25/11/2021	25/11/2021	1	MEK, Octenol	31	16	47	0	0	0	47	Yes	10	4.7
SU1	4	Tanganyika_Mweru_Luapula_Belt	30.48301	-8.56093	931	25/11/2021	25/11/2021	1	MEK, Octenol	55	29	84	0	0	0	84	Yes	10	8.4
SU1	5	Tanganyika_Mweru_Luapula_Belt	30.48346	-8.57388	973	25/11/2021	25/11/2021	1	MEK, Octenol	40	21	61	0	0	0	61	Yes	10	6.1
SU1	6	Tanganyika_Mweru_Luapula_Belt	30.47917	-8.58516	976	25/11/2021	25/11/2021	1	MEK, Octenol	20	11	31	0	0	0	31	Yes	10	3.1
SU1	7	Tanganyika_Mweru_Luapula_Belt	30.47254	-8.59536	952	25/11/2021	25/11/2021	1	MEK, Octenol	19	5	24	0	0	0	24	Yes	10	2.4
SU1	8	Tanganyika_Mweru_Luapula_Belt	30.46659	-8.60556	865	25/11/2021	25/11/2021	1	MEK, Octenol	14	12	26	0	0	0	26	Yes	10	2.6
SU1	9	Tanganyika_Mweru_Luapula_Belt	30.46825	-8.60874	813	25/11/2021	25/11/2021	1	MEK, Octenol	25	6	31	0	0	0	31	Yes	10	3.1
SU1	10	Tanganyika_Mweru_Luapula_Belt	30.47817	-8.61066	804	25/11/2021	25/11/2021	1	MEK, Octenol	30	12	42	0	0	0	42	Yes	10	4.2
SU1	11	Tanganyika_Mweru_Luapula_Belt	30.49107	-8.61053	797	25/11/2021	25/11/2021	1	MEK, Octenol	14	8	22	0	0	0	22	Yes	10	2.2
SU1	12	Tanganyika_Mweru_Luapula_Belt	30.50147	-8.61075	789	25/11/2021	25/11/2021	1	MEK, Octenol	44	33	77	0	0	0	77	Yes	10	7.7
SU1	13	Tanganyika_Mweru_Luapula_Belt	30.50998	-8.61416	789	25/11/2021	25/11/2021	1	MEK, Octenol	116	33	149	2	0	2	151	Yes	10	15.1
SU2	0	Tanganyika_Mweru_Luapula_Belt	30.5102	-8.61412	790	26/11/2021	26/11/2021	1	MEK, Octenol	53	30	83	0	0	0	83	Yes	10	8.3
SU2	1	Tanganyika_Mweru_Luapula_Belt	30.52082	-8.61119	790	26/11/2021	26/11/2021	1	MEK, Octenol	118	39	157	1	0	1	158	Yes	10	15.8
SU2	2	Tanganyika_Mweru_Luapula_Belt	30.53116	-8.60892	790	26/11/2021	26/11/2021	1	MEK, Octenol	113	32	145	2	0	2	147	Yes	10	14.7
SU2	3	Tanganyika_Mweru_Luapula_Belt	30.54224	-8.60693	834	26/11/2021	26/11/2021	1	MEK, Octenol	93	29	122	0	0	0	122	Yes	10	12.2
SU2	4	Tanganyika_Mweru_Luapula_Belt	30.5528	-8.60818	860	26/11/2021	26/11/2021	1	MEK, Octenol	31	32	63	0	0	0	63	Yes	10	6.3
SU2	5	Tanganyika_Mweru_Luapula_Belt	30.56304	-8.60813	865	26/11/2021	26/11/2021	1	MEK, Octenol	12	14	26	0	0	0	26	Yes	10	2.6
SU2	6	Tanganyika_Mweru_Luapula_Belt	30.57401	-8.60607	846	26/11/2021	26/11/2021	1	MEK, Octenol	0	2	2	0	0	0	2	Yes	10	0.2
SU2	7	Tanganyika_Mweru_Luapula_Belt	30.58384	-8.60056	830	26/11/2021	26/11/2021	1	MEK, Octenol	20	8	28	0	0	0	28	Yes	10	2.8
SU2	8	Tanganyika_Mweru_Luapula_Belt	30.58899	-8.59175	811	26/11/2021	26/11/2021	1	MEK, Octenol	22	15	37	0	0	0	37	Yes	10	3.7
SU2	9	Tanganyika_Mweru_Luapula_Belt	30.594	-8.58369	793	26/11/2021	26/11/2021	1	MEK, Octenol	92	65	157	4	0	4	161	Yes	10	16.1
SU2	10	Tanganyika_Mweru_Luapula_Belt	30.60184	-8.57988	859	26/11/2021	26/11/2021	1	MEK, Octenol	145	163	308	1	0	1	309	Yes	10	30.9
SU2	11	Tanganyika_Mweru_Luapula_Belt	30.61205	-8.57881	928	26/11/2021	26/11/2021	1	MEK, Octenol	9	9	18	0	0	0	18	Yes	10	1.8
SU2	12	Tanganyika_Mweru_Luapula_Belt	30.62227	-8.57981	940	26/11/2021	26/11/2021	1	MEK, Octenol	1	3	4	0	0	0	4	Yes	10	0.4
SU2	13	Tanganyika_Mweru_Luapula_Belt	30.63239	-8.57826	943	26/11/2021	26/11/2021	1	MEK, Octenol	5	3	8	0	0	0	8	Yes	10	0.8
SU2	14	Tanganyika_Mweru_Luapula_Belt	30.63805	-8.57017	922	26/11/2021	26/11/2021	1	MEK, Octenol	3	3	6	0	0	0	6	Yes	10	0.6
SU2	15	Tanganyika_Mweru_Luapula_Belt	30.64415	-8.56078	912	26/11/2021	26/11/2021	1	MEK, Octenol	6	4	10	0	0	0	10	Yes	10	1
SU2	16	Tanganyika_Mweru_Luapula_Belt	30.65078	-8.55273	903	26/11/2021	26/11/2021	1	MEK, Octenol	19	6	25	0	0	0	25	Yes	10	2.5
SU2	17	Tanganyika_Mweru_Luapula_Belt	30.6557	-8.54201	865	26/11/2021	26/11/2021	1	MEK, Octenol	12	9	21	0	0	0	21	Yes	10	2.1
SU2	18	Tanganyika_Mweru_Luapula_Belt	30.66079	-8.53485	825	26/11/2021	26/11/2021	1	MEK, Octenol	4	7	11	0	0	0	11	Yes	10	1.1
SU2	19	Tanganyika_Mweru_Luapula_Belt	30.66611	-8.52501	785	26/11/2021	26/11/2021	1	MEK, Octenol	5	4	9	1	0	1	10	Yes	10	1
SU2	20	Tanganyika_Mweru_Luapula_Belt	30.66874	-8.51744	780	26/11/2021	26/11/2021	1	MEK, Octenol	4	2	6	0	0	0	6	Yes	10	0.6
INP1	0	Bangweulu-Luapula-Chambeshi	30.98553	-10.49243		26/07/2022	26/07/2022	1	MEK, Octenol	0	0	0	0	0	0	0	No	10	0
INP1	1	Bangweulu-Luapula-Chambeshi	30.97954	-10.49763		26/07/2022	26/07/2022	1	MEK, Octenol	0	0	0	0	0	0	0	No	10	0
INP1	2	Bangweulu-Luapula-Chambeshi	30.973	-10.50247		26/07/2022	26/07/2022	1	MEK, Octenol	0	0	0	0	0	0	0	No	10	0
INP1	3	Bangweulu-Luapula-Chambeshi	30.96025	-10.50839		26/07/2022	26/07/2022	1	MEK, Octenol	0	0	0	0	0	0	0	No	10	0
INP1	4	Bangweulu-Luapula-Chambeshi	30.94437	-10.51677		26/07/2022	26/07/2022	1	MEK, Octenol	0	0	0	0	0	0	0	No	10	0
INP1	5	Bangweulu-Luapula-Chambeshi	30.94177	-10.52646		26/07/2022	26/07/2022	1	MEK, Octenol	0	0	0	0	0	0	0	No	10	0
INP1	6	Bangweulu-Luapula-Chambeshi	30.93837	-10.53504		26/07/2022	26/07/2022	1	MEK, Octenol	0	0	0	0	0	0	0	No	10	0
INP1	7	Bangweulu-Luapula-Chambeshi	30.93592	-10.54429		26/07/2022	26/07/2022	1	MEK, Octenol	0	0	0	0	0	0	0	No	10	0
INP1	8	Bangweulu-Luapula-Chambeshi	30.92956	-10.55216		26/07/2022	26/07/2022	1	MEK, Octenol	0	0	0	0	0	0	0	No	10	0
INP1	9	Bangweulu-Luapula-Chambeshi	30.92667	-10.56212		26/07/2022	26/07/2022	1	MEK, Octenol	0	0	0	0	0	0	0	No	10	0
INP1	10	Bangweulu-Luapula-Chambeshi	30.92157	-10.57786		26/07/2022	26/07/2022	1	MEK, Octenol	0	0	0	0	0	0	0	No	10	0
INP1	11	Bangweulu-Luapula-Chambeshi	30.91688	-10.58797		26/07/2022	26/07/2022	1	MEK, Octenol	0	0	0	0	0	0	0	No	10	0
INP1	12	Bangweulu-Luapula-Chambeshi	30.91222	-10.59808		26/07/2022	26/07/2022	1	MEK, Octenol	0	0	0	0	0	0	0	No	10	0
INP1	13	Bangweulu-Luapula-Chambeshi	30.90962	-10.60617		26/07/2022	26/07/2022	1	MEK, Octenol	0	0	0	0	0	0	0	No	10	0
INP1	14	Bangweulu-Luapula-Chambeshi	30.90528	-10.61397		26/07/2022	26/07/2022	1	MEK, Octenol	0	0	0	0	0	0	0	No	10	0
INP1	15	Bangweulu-Luapula-Chambeshi	30.9016	-10.62184		26/07/2022	26/07/2022	1	MEK, Octenol	0	0	0	0	0	0	0	No	10	0
INP1	16	Bangweulu-Luapula-Chambeshi	30.89546	-10.62776		26/07/2022	26/07/2022	1	MEK, Octenol	0	0	0	0	0	0	0	No	10	0
INP1	17	Bangweulu-Luapula-Chambeshi	30.88483	-10.63281		26/07/2022	26/07/2022	1	MEK, Octenol	0	0	0	0	0	0	0	No	10	0
INP1	18	Bangweulu-Luapula-Chambeshi	30.87817	-10.6389		26/07/2022	26/07/2022	1	MEK, Octenol	0	0	0	0	0	0	0	No	10	0
INP1	19	Bangweulu-Luapula-Chambeshi	30.87208	-10.64483		26/07/2022	26/07/2022	1	MEK, Octenol	0	0	0	0	0	0	0	No	10	0
INP1	20	Bangweulu-Luapula-Chambeshi	30.86574	-10.65117		26/07/2022	26/07/2022	1	MEK, Octenol	0	0	0	0	0	0	0	No	10	0
INP1	21	Bangweulu-Luapula-Chambeshi	30.85908	-10.65873		26/07/2022	26/07/2022	1	MEK, Octenol	0	0	0	0	0	0	0	No	10	0
INP1	22	Bangweulu-Luapula-Chambeshi	30.85494	-10.66888		26/07/2022	26/07/2022	1	MEK, Octenol	0	0	0	0	0	0	0	No	10	0
INP1	23	Bangweulu-Luapula-Chambeshi	30.85177	-10.67725		26/07/2022	26/07/2022	1	MEK, Octenol	0	0	0	0	0	0	0	No	10	0
INP1	24	Bangweulu-Luapula-Chambeshi	30.84795	-10.68594		26/07/2022	26/07/2022	1	MEK, Octenol	0	0	0	0	0	0	0	No	10	0
INP1	25	Bangweulu-Luapula-Chambeshi	30.84446	-10.6948		26/07/2022	26/07/2022	1	MEK, Octenol	0	0	0	0	0	0	0	No	10	0
INP1	26	Bangweulu-Luapula-Chambeshi	30.84121	-10.70357		26/07/2022	26/07/2022	1	MEK, Octenol	0	0	0	0	0	0	0	No	10	0
INP1	27	Bangweulu-Luapula-Chambeshi	30.83755	-10.71194		26/07/2022	26/07/2022	1	MEK, Octenol	0	0	0	0	0	0	0	No	10	0
INP1	28	Bangweulu-Luapula-Chambeshi	30.83544	-10.72047		26/07/2022	26/07/2022	1	MEK, Octenol	0	0	0	0	0	0	0	No	10	0
INP1	29	Bangweulu-Luapula-Chambeshi	30.83259	-10.72868		26/07/2022	26/07/2022	1	MEK, Octenol	0	0	0	0	0	0	0	No	10	0
INP1	30	Bangweulu-Luapula-Chambeshi	30.82869	-10.73591		26/07/2022	26/07/2022	1	MEK, Octenol	0	0	0	0	0	0	0	No	10	0
INP1	31	Bangweulu-Luapula-Chambeshi	30.82293	-10.74468		26/07/2022	26/07/2022	1	MEK, Octenol	0	0	0	0	0	0	0	No	10	0
INP1	32	Bangweulu-Luapula-Chambeshi	30.81781	-10.75053		26/07/2022	26/07/2022	1	MEK, Octenol	0	0	0	0	0	0	0	No	10	0
INP1	33	Bangweulu-Luapula-Chambeshi	30.81041	-10.75866		26/07/2022	26/07/2022	1	MEK, Octenol	0	0	0	0	0	0	0	No	10	0
INP1	34	Bangweulu-Luapula-Chambeshi	30.80944	-10.76662		26/07/2022	26/07/2022	1	MEK, Octenol	0	0	0	0	0	0	0	No	10	0
INP1	35	Bangweulu-Luapula-Chambeshi	30.80936	-10.77604		26/07/2022	26/07/2022	1	MEK, Octenol	0	0	0	0	0	0	0	No	10	0
INP1	36	Bangweulu-Luapula-Chambeshi	30.80887	-10.78644		26/07/2022	26/07/2022	1	MEK, Octenol	0	0	0	0	0	0	0	No	10	0
INP1	37	Bangweulu-Luapula-Chambeshi	30.80635	-10.79684		26/07/2022	26/07/2022	1	MEK, Octenol	0	0	0	0	0	0	0	No	10	0
INP1	38	Bangweulu-Luapula-Chambeshi	30.80351	-10.8044		26/07/2022	26/07/2022	1	MEK, Octenol	0	0	0	0	0	0	0	No	10	0
INP1	39	Bangweulu-Luapula-Chambeshi	30.80205	-10.81366		26/07/2022	26/07/2022	1	MEK, Octenol	0	0	0	0	0	0	0	No	10	0
INP1	40	Bangweulu-Luapula-Chambeshi	30.79839	-10.82203		26/07/2022	26/07/2022	1	MEK, Octenol	0	0	0	0	0	0	0	No	10	0
INP1	41	Bangweulu-Luapula-Chambeshi	30.80091	-10.83032		26/07/2022	26/07/2022	1	MEK, Octenol	0	0	0	0	0	0	0	No	10	0
INP1	42	Bangweulu-Luapula-Chambeshi	30.80391	-10.83917		26/07/2022	26/07/2022	1	MEK, Octenol	0	0	0	0	0	0	0	No	10	0
INP1	43	Bangweulu-Luapula-Chambeshi	30.80643	-10.84925		26/07/2022	26/07/2022	1	MEK, Octenol	0	0	0	0	0	0	0	No	10	0
INP1	44	Bangweulu-Luapula-Chambeshi	30.80844	-10.85886		26/07/2022	26/07/2022	1	MEK, Octenol	0	0	0	0	0	0	0	No	10	0
INP1	45	Bangweulu-Luapula-Chambeshi	30.81006	-10.86655		26/07/2022	26/07/2022	1	MEK, Octenol	0	0	0	0	0	0	0	No	10	0
INP1	46	Bangweulu-Luapula-Chambeshi	30.8105	-10.87511		26/07/2022	26/07/2022	1	MEK, Octenol	0	0	0	0	0	0	0	No	10	0
INP1	47	Bangweulu-Luapula-Chambeshi	30.80979	-10.88486		26/07/2022	26/07/2022	1	MEK, Octenol	0	0	0	0	0	0	0	No	10	0
INP1	48	Bangweulu-Luapula-Chambeshi	30.8079	-10.89277		26/07/2022	26/07/2022	1	MEK, Octenol	0	0	0	0	0	0	0	No	10	0
INP1	49	Bangweulu-Luapula-Chambeshi	30.80551	-10.90051		26/07/2022	26/07/2022	1	MEK, Octenol	0	0	0	0	0	0	0	No	10	0
INP1	50	Bangweulu-Luapula-Chambeshi	30.8004	-10.90977		26/07/2022	26/07/2022	1	MEK, Octenol	0	0	0	0	0	0	0	No	10	0
INP1	51	Bangweulu-Luapula-Chambeshi	30.79365	-10.91719		26/07/2022	26/07/2022	1	MEK, Octenol	0	0	0	0	0	0	0	No	10	0
INP1	52	Bangweulu-Luapula-Chambeshi	30.79105	-10.92499		26/07/2022	26/07/2022	1	MEK, Octenol	0	0	0	0	0	0	0	No	10	0
INP1	53	Bangweulu-Luapula-Chambeshi	30.78921	-10.93523		26/07/2022	26/07/2022	1	MEK, Octenol	0	0	0	0	0	0	0	No	10	0
INP1	54	Bangweulu-Luapula-Chambeshi	30.78412	-10.94254		26/07/2022	26/07/2022	1	MEK, Octenol	0	0	0	0	0	0	0	No	10	0
INP1	55	Bangweulu-Luapula-Chambeshi	30.78109	-10.95142	1192	26/07/2022	26/07/2022	1	MEK, Octenol	0	0	0	0	0	0	0	No	10	0
INP1	56	Bangweulu-Luapula-Chambeshi	30.77889	-10.96092	1195	26/07/2022	26/07/2022	1	MEK, Octenol	0	0	0	0	0	0	0	No	10	0
INP1	57	Bangweulu-Luapula-Chambeshi	30.7758	-10.96974	1190	26/07/2022	26/07/2022	1	MEK, Octenol	0	0	0	0	0	0	0	No	10	0
INP1	58	Bangweulu-Luapula-Chambeshi	30.77564	-10.97973	1198	26/07/2022	26/07/2022	1	MEK, Octenol	0	0	0	0	0	0	0	No	10	0
INP1	59	Bangweulu-Luapula-Chambeshi	30.77435	-10.99025	1197	26/07/2022	26/07/2022	1	MEK, Octenol	0	0	0	0	0	0	0	No	10	0
INP1	60	Bangweulu-Luapula-Chambeshi	30.77546	-10.99749	1201	26/07/2022	26/07/2022	1	MEK, Octenol	0	0	0	0	0	0	0	No	10	0
INP1	61	Bangweulu-Luapula-Chambeshi	30.77399	-11.00835	1192	26/07/2022	26/07/2022	1	MEK, Octenol	0	0	0	0	0	0	0	No	10	0
INP1	62	Bangweulu-Luapula-Chambeshi	30.77927	-11.01772	1198	26/07/2022	26/07/2022	1	MEK, Octenol	0	0	0	0	0	0	0	No	10	0
INP1	63	Bangweulu-Luapula-Chambeshi	30.78083	-11.02422	1197	26/07/2022	26/07/2022	1	MEK, Octenol	0	0	0	0	0	0	0	No	10	0
INP1	64	Bangweulu-Luapula-Chambeshi	30.78001	-11.03125	1195	26/07/2022	26/07/2022	1	MEK, Octenol	0	0	0	0	0	0	0	No	10	0
INP1	65	Bangweulu-Luapula-Chambeshi	30.77429	-11.04148	1188	26/07/2022	26/07/2022	1	MEK, Octenol	0	0	0	0	0	0	0	No	10	0
INP1	66	Bangweulu-Luapula-Chambeshi	30.77131	-11.04855	1198	26/07/2022	26/07/2022	1	MEK, Octenol	0	0	0	0	0	0	0	No	10	0
INP1	67	Bangweulu-Luapula-Chambeshi	30.76794	-11.05731	1204	26/07/2022	26/07/2022	1	MEK, Octenol	0	0	0	0	0	0	0	No	10	0
INP1	68	Bangweulu-Luapula-Chambeshi	30.76282	-11.06393	1200	26/07/2022	26/07/2022	1	MEK, Octenol	0	0	0	0	0	0	0	No	10	0
INP1	69	Bangweulu-Luapula-Chambeshi	30.75889	-11.07366	1200	26/07/2022	26/07/2022	1	MEK, Octenol	0	0	0	0	0	0	0	No	10	0
INP1	70	Bangweulu-Luapula-Chambeshi	30.75474	-11.08148	1203	26/07/2022	26/07/2022	1	MEK, Octenol	0	0	0	0	0	0	0	No	10	0
INP1	71	Bangweulu-Luapula-Chambeshi	30.75226	-11.08911	1206	26/07/2022	26/07/2022	1	MEK, Octenol	0	0	0	0	0	0	0	No	10	0
INP1	72	Bangweulu-Luapula-Chambeshi	30.74667	-11.09694	1191	26/07/2022	26/07/2022	1	MEK, Octenol	0	0	0	0	0	0	0	No	10	0
INP1	73	Bangweulu-Luapula-Chambeshi	30.7392	-11.10064	1192	26/07/2022	26/07/2022	1	MEK, Octenol	0	0	0	0	0	0	0	No	10	0
INP1	74	Bangweulu-Luapula-Chambeshi	30.73174	-11.1065	1192	26/07/2022	26/07/2022	1	MEK, Octenol	0	0	0	0	0	0	0	No	10	0
INP1	75	Bangweulu-Luapula-Chambeshi	30.72488	-11.11111	1189	26/07/2022	26/07/2022	1	MEK, Octenol	0	0	0	0	0	0	0	No	10	0
INP1	76	Bangweulu-Luapula-Chambeshi	30.71972	-11.11842	1184	26/07/2022	26/07/2022	1	MEK, Octenol	0	0	0	0	0	0	0	No	10	0
INP1	77	Bangweulu-Luapula-Chambeshi	30.7146	-11.12605	1186	26/07/2022	26/07/2022	1	MEK, Octenol	0	0	0	0	0	0	0	No	10	0
INP1	78	Bangweulu-Luapula-Chambeshi	30.70876	-11.13359	1186	26/07/2022	26/07/2022	1	MEK, Octenol	0	0	0	0	0	0	0	No	10	0
INP1	79	Bangweulu-Luapula-Chambeshi	30.7021	-11.13949	1185	26/07/2022	26/07/2022	1	MEK, Octenol	0	0	0	0	0	0	0	No	10	0
INP1	80	Bangweulu-Luapula-Chambeshi	30.69766	-11.14859	1185	26/07/2022	26/07/2022	1	MEK, Octenol	0	0	0	0	0	0	0	No	10	0
INP1	81	Bangweulu-Luapula-Chambeshi	30.69551	-11.15759	1185	26/07/2022	26/07/2022	1	MEK, Octenol	0	0	0	0	0	0	0	No	10	0
INP1	82	Bangweulu-Luapula-Chambeshi	30.69333	-11.16402	1187	26/07/2022	26/07/2022	1	MEK, Octenol	0	0	0	0	0	0	0	No	10	0
INP1	83	Bangweulu-Luapula-Chambeshi	30.69197	-11.17308	1179	26/07/2022	26/07/2022	1	MEK, Octenol	0	0	0	0	0	0	0	No	10	0
INP1	84	Bangweulu-Luapula-Chambeshi	30.68979	-11.18374	1178	26/07/2022	26/07/2022	1	MEK, Octenol	0	0	0	0	0	0	0	No	10	0
INP1	85	Bangweulu-Luapula-Chambeshi	30.68722	-11.19092	1173	26/07/2022	26/07/2022	1	MEK, Octenol	0	0	0	0	0	0	0	No	10	0
INP1	86	Bangweulu-Luapula-Chambeshi	30.68315	-11.19972	1174	26/07/2022	26/07/2022	1	MEK, Octenol	0	0	0	0	0	0	0	No	10	0
INP1	87	Bangweulu-Luapula-Chambeshi	30.67702	-11.20714	1173	26/07/2022	26/07/2022	1	MEK, Octenol	0	0	0	0	0	0	0	No	10	0
INP1	88	Bangweulu-Luapula-Chambeshi	30.66991	-11.21466	1172	26/07/2022	26/07/2022	1	MEK, Octenol	0	0	0	0	0	0	0	No	10	0
INP1	89	Bangweulu-Luapula-Chambeshi	30.66422	-11.22025	1173	26/07/2022	26/07/2022	1	MEK, Octenol	0	0	0	0	0	0	0	No	10	0
INP1	90	Bangweulu-Luapula-Chambeshi	30.6565	-11.22598	1171	26/07/2022	26/07/2022	1	MEK, Octenol	0	0	0	0	0	0	0	No	10	0
INP1	91	Bangweulu-Luapula-Chambeshi	30.65015	-11.2333	1175	26/07/2022	26/07/2022	1	MEK, Octenol	0	0	0	0	0	0	0	No	10	0
MUL1	0	Kafue_Belt	25.2228	-16.9352		29/10/2021	29/10/2021	1	MEK, Octenol	0	0	0	0	0	0	0	No	10	0
MUL1	1	Kafue_Belt	25.23351	-16.9366		29/10/2021	29/10/2021	1	MEK, Octenol	0	0	0	0	0	0	0	No	10	0
MUL1	2	Kafue_Belt	25.24109	-16.93554		29/10/2021	29/10/2021	1	MEK, Octenol	0	0	0	0	0	0	0	No	10	0
MUL1	3	Kafue_Belt	25.25066	-16.93381		29/10/2021	29/10/2021	1	MEK, Octenol	0	0	0	0	0	0	0	No	10	0
MUL1	4	Kafue_Belt	25.26639	-16.92501		29/10/2021	29/10/2021	1	MEK, Octenol	0	0	0	0	0	0	0	No	10	0
MUL1	5	Kafue_Belt	25.27278	-16.92022		29/10/2021	29/10/2021	1	MEK, Octenol	1	0	1	0	0	0	1	Yes	10	0.1
MUL1	6	Kafue_Belt	25.28055	-16.91683		29/10/2021	29/10/2021	1	MEK, Octenol	0	0	0	0	0	0	0	No	10	0
MUL1	7	Kafue_Belt	25.28956	-16.91885		29/10/2021	29/10/2021	1	MEK, Octenol	1	0	1	0	0	0	1	Yes	10	0.1
MUL1	8	Kafue_Belt	25.29733	-16.91778		29/10/2021	29/10/2021	1	MEK, Octenol	0	0	0	0	0	0	0	No	10	0
MUL1	9	Kafue_Belt	25.30574	-16.91451		29/10/2021	29/10/2021	1	MEK, Octenol	0	0	0	0	0	0	0	No	10	0
MUL1	10	Kafue_Belt	25.31325	-16.90937		29/10/2021	29/10/2021	1	MEK, Octenol	1	0	1	0	0	0	1	Yes	10	0.1
MUL1	11	Kafue_Belt	25.32195	-16.90608		29/10/2021	29/10/2021	1	MEK, Octenol	2	0	2	0	0	0	2	Yes	10	0.2
MUL1	12	Kafue_Belt	25.3308	-16.90325		29/10/2021	29/10/2021	1	MEK, Octenol	4	0	4	0	0	0	4	Yes	10	0.4
MUL1	13	Kafue_Belt	25.3391	-16.89975		29/10/2021	29/10/2021	1	MEK, Octenol	11	1	12	0	0	0	12	Yes	10	1.2
MUL1	14	Kafue_Belt	25.34792	-16.89662		29/10/2021	29/10/2021	1	MEK, Octenol	15	2	17	0	0	0	17	Yes	10	1.7
MUL1	15	Kafue_Belt	25.35764	-16.89326		29/10/2021	29/10/2021	1	MEK, Octenol	20	4	24	0	0	0	24	Yes	10	2.4
MUL1	16	Kafue_Belt	25.36658	-16.89105		29/10/2021	29/10/2021	1	MEK, Octenol	10	4	14	0	0	0	14	Yes	10	1.4
MUL1	17	Kafue_Belt	25.37339	-16.88804		29/10/2021	29/10/2021	1	MEK, Octenol	12	5	17	0	0	0	17	Yes	10	1.7
MUL1	18	Kafue_Belt	25.38232	-16.88317		29/10/2021	29/10/2021	1	MEK, Octenol	25	9	34	0	0	0	34	Yes	10	3.4
MUL1	19	Kafue_Belt	25.39036	-16.87937		29/10/2021	29/10/2021	1	MEK, Octenol	14	7	21	0	0	0	21	Yes	10	2.1
MUL1	20	Kafue_Belt	25.39602	-16.87353		29/10/2021	29/10/2021	1	MEK, Octenol	26	13	39	0	0	0	39	Yes	10	3.9
MUL1	21	Kafue_Belt	25.40062	-16.86558		29/10/2021	29/10/2021	1	MEK, Octenol	35	6	41	0	0	0	41	Yes	10	4.1
MUL1	22	Kafue_Belt	25.40621	-16.85851		29/10/2021	29/10/2021	1	MEK, Octenol	22	5	27	0	0	0	27	Yes	10	2.7
MUL1	23	Kafue_Belt	25.41079	-16.84983		29/10/2021	29/10/2021	1	MEK, Octenol	11	3	14	0	0	0	14	Yes	10	1.4
MUL2	0	Kafue_Belt	25.26102	-16.49208		29/10/2021	29/10/2021	1	MEK, Octenol	0	0	0	0	0	0	0	No	10	0
MUL3	1	Kafue_Belt	25.26467	-16.48379		29/10/2021	29/10/2021	1	MEK, Octenol	1	0	1	0	0	0	1	Yes	10	0.1
MUL4	2	Kafue_Belt	25.26458	-16.47563		29/10/2021	29/10/2021	1	MEK, Octenol	0	0	0	0	0	0	0	No	10	0
MUL5	3	Kafue_Belt	25.26272	-16.46715		29/10/2021	29/10/2021	1	MEK, Octenol	0	0	0	0	0	0	0	No	10	0
MUL6	4	Kafue_Belt	25.26031	-16.45886		29/10/2021	29/10/2021	1	MEK, Octenol	1	0	1	0	0	0	1	Yes	10	0.1
MUL7	5	Kafue_Belt	25.26261	-16.45099		29/10/2021	29/10/2021	1	MEK, Octenol	1	0	1	0	0	0	1	Yes	10	0.1
MUL8	6	Kafue_Belt	25.26766	-16.44204		29/10/2021	29/10/2021	1	MEK, Octenol	1	0	1	0	0	0	1	Yes	10	0.1
MUL9	7	Kafue_Belt	25.27279	-16.42842		29/10/2021	29/10/2021	1	MEK, Octenol	0	1	1	0	0	0	1	Yes	10	0.1
MUL10	8	Kafue_Belt	25.27232	-16.42164		29/10/2021	29/10/2021	1	MEK, Octenol	2	0	2	0	0	0	2	Yes	10	0.2
MUL11	9	Kafue_Belt	25.27581	-16.41504		29/10/2021	29/10/2021	1	MEK, Octenol	3	0	3	0	0	0	3	Yes	10	0.3
MUL12	10	Kafue_Belt	25.26937	-16.40702		29/10/2021	29/10/2021	1	MEK, Octenol	4	1	5	0	0	0	5	Yes	10	0.5
MUL13	11	Kafue_Belt	25.25622	-16.40773		29/10/2021	29/10/2021	1	MEK, Octenol	10	2	12	0	0	0	12	Yes	10	1.2
MUL14	12	Kafue_Belt	25.25162	-16.40457		29/10/2021	29/10/2021	1	MEK, Octenol	12	1	13	0	0	0	13	Yes	10	1.3
MUL15	13	Kafue_Belt	25.24596	-16.40325		29/10/2021	29/10/2021	1	MEK, Octenol	5	0	5	0	0	0	5	Yes	10	0.5
MUL16	14	Kafue_Belt	25.23995	-16.39771		29/10/2021	29/10/2021	1	MEK, Octenol	13	2	15	0	0	0	15	Yes	10	1.5
MUL17	15	Kafue_Belt	25.23789	-16.38821		29/10/2021	29/10/2021	1	MEK, Octenol	5	0	5	0	0	0	5	Yes	10	0.5
